# Supplementary material for: An integrative functional genomics framework for effective identification of novel regulatory variants in genome–phenome studies
Source: Genome Med. 2018 Jan 29;10:7. doi: 10.1186/s13073-018-0513-x (PMC5789733; doi:10.1186/s13073-018-0513-x)
Supplement: Supplementary file 1 — List of PheWAS SNPs located at ligand binding sites. (XLSX 9 kb) [file 13073_2018_513_MOESM1_ESM.xlsx]

## Sheet: sheet1
PheWAS SNPs in ligand-binding site
SNP rsID	Chr	Start (bp)	End (bp)	Ref allele	Alt allele	Gene symbol	Exon rank	Amino acid change	UniProt ID	Ligand-binding site
rs1800961	chr20	43042364	43042364	C	T	HNF4A	4	p.T139I	P41235	S138
rs1057910	chr10	96741053	96741053	A	C	CYP2C9	7	p.I359L	P11712	L361
