# Supplementary material for: An integrative functional genomics framework for effective identification of novel regulatory variants in genome–phenome studies
Source: Genome Med. 2018 Jan 29;10:7. doi: 10.1186/s13073-018-0513-x (PMC5789733; doi:10.1186/s13073-018-0513-x)
Supplement: Supplementary file 2 — List of PheWAS SNPs located at phosphorylation sites. (XLSX 9 kb) [file 13073_2018_513_MOESM2_ESM.xlsx]

## Sheet: Sheet1
PheWAS SNPs in phosphorylation site
SNP rsID	Chr	Start (bp)	End (bp)	Ref allele	Alt allele	Gene symbol	Exon rank	Amino acid change	UniProt ID	Phosphorylation site
rs763361	chr18	67531642	67531642	T	C	CD226	6	p.S307G	Q15762	S313
rs6065	chr17	4836381	4836381	C	T	GP1BA	2	p.T161M	P07359	T163
rs1800961	chr20	43042364	43042364	C	T	HNF4A	4	p.T139I	P41235	S142,S143,S138
rs1405069	chr6	36922684	36922684	A	C	PI16	2	p.T50P	Q6UXB8	S52
rs12476289	chr2	179641975	179641975	C	T	TTN	27	p.R1572Q	Q8WZ42	S1571
rs2294015	chr8	124696867	124696867	C	T	ANXA13	10	p.V272I	P27216	T274
rs12461110	chr19	56320663	56320663	G	A	NLRP11	5	p.P438L	P59045	S439
rs1801275	chr16	27374400	27374400	A	G	IL4R	11	p.Q576R	P24394	Y575
rs2241880	chr2	234183368	234183368	A	G	ATG16L1	9	p.T300A	Q676U5	S304
rs1049296	chr3	133494354	133494354	C	T	TF	15	p.P589S	P02787	Y593
rs2571445	chr2	218683154	218683154	A	G	TNS1	24	p.W1197R	Q9HBL0	S1192
rs2231142	chr4	89052323	89052323	G	T	ABCG2	5	p.Q141K	Q9UNQ0	S143
rs2277339	chr12	57146069	57146069	T	G	PRIM1	1	p.D5A	P49642	T3
rs11906160	chr20	33565755	33565755	G	A	MYH7B	5	p.A25T	A7E2Y1	T26
rs2286963	chr2	211060050	211060050	T	G	ACADL	9	p.K333Q	P28330	T329
