# Supplementary material for: An integrative functional genomics framework for effective identification of novel regulatory variants in genome–phenome studies
Source: Genome Med. 2018 Jan 29;10:7. doi: 10.1186/s13073-018-0513-x (PMC5789733; doi:10.1186/s13073-018-0513-x)
Supplement: Supplementary file 3 — List of GWAS SNPs located at ligand binding sites. (XLSX 9 kb) [file 13073_2018_513_MOESM3_ESM.xlsx]

## Sheet: Sheet1
GWAS SNPs in ligand-binding site
SNP rsID	Chr	Start (bp)	End (bp)	Ref allele	Alt allele	Gene symbol	Exon rank	Amino acid change	UniProt ID	Ligand-binding site
rs1057910	chr10	96741053	96741053	A	C	CYP2C9	7	p.I359L	P11712	L361
rs16844401	chr4	3449652	3449652	G	A	HGFAC	13	p.R516H	Q04756	Q515
rs9381199	chr6	42561972	42561972	C	T	UBR2	4	p.T154I	Q8IWV8	D153
rs1229984	chr4	100239319	100239319	T	C	ADH1B	3	p.H48R	P00325	R48
rs1303	chr14	94844843	94844843	T	G	SERPINA1	5	p.E400D	P01009	M398
rs5880	chr16	57015091	57015091	G	C	CETP	12	p.A390P	P11597	A390
rs1800961	chr20	43042364	43042364	C	T	HNF4A	4	p.T139I	P41235	S138
rs1058172	chr22	42523528	42523528	C	T	CYP2D6	7	p.R365H	P10635	Q364
