# Supplementary material for: An integrative functional genomics framework for effective identification of novel regulatory variants in genome–phenome studies
Source: Genome Med. 2018 Jan 29;10:7. doi: 10.1186/s13073-018-0513-x (PMC5789733; doi:10.1186/s13073-018-0513-x)
Supplement: Supplementary file 4 — List of GWAS SNPs located at phosphorylation sites. (XLSX 12 kb) [file 13073_2018_513_MOESM4_ESM.xlsx]

## Sheet: Sheet1
GWAS SNPs in phosphorylation site
SNP rsID	Chr	Start (bp)	End (bp)	Ref allele	Alt allele	Gene symbol	Exon rank	Amino acid change	UniProt ID	Phosphorylation site
rs76597070	chr1	3669356	3669356	G	A	CCDC27	1	p.R104K	Q2M243	S100
rs7412	chr19	45412079	45412079	C	T	APOE	4	p.R176C	P02649	Y180
rs763361	chr18	67531642	67531642	T	C	CD226	6	p.S307G	Q15762	S313
rs4149584	chr12	6442643	6442643	C	G	TNFRSF1A	4	p.R121P	P19438	T118
rs2043112	chr5	38955796	38955796	G	A	RICTOR	26	p.S837F	Q6R327	Y835,S837
rs1049296	chr3	133494354	133494354	C	T	TF	15	p.P589S	P02787	Y593
rs1405069	chr6	36922684	36922684	A	C	PI16	2	p.T50P	Q6UXB8	S52
rs143136847	chr12	82748339	82748339	T	G	CCDC59	3	p.T167P	Q9P031	T167,S168
rs12476289	chr2	179641975	179641975	C	T	TTN	27	p.R1572Q	Q8WZ42	S1571
rs1805007	chr16	89986117	89986117	C	T	MC1R	1	p.R151C	Q01726	S154,T157
rs2571445	chr2	218683154	218683154	A	G	TNS1	24	p.W1197R	Q9HBL0	S1192
rs671	chr12	112241766	112241766	G	A	ALDH2	12	p.E504K	P05091	Y497
rs1801272	chr19	41354533	41354533	A	T	CYP2A6	3	p.L160H	P11509	T163
rs11820589	chr11	116633862	116633862	G	A	BUD13	4	p.P148L	Q9BRD0	T147,S151
rs2231142	chr4	89052323	89052323	G	T	ABCG2	5	p.Q141K	Q9UNQ0	S143
rs2241880	chr2	234183368	234183368	A	G	ATG16L1	9	p.T300A	Q676U5	S304
rs9381199	chr6	42561972	42561972	C	T	UBR2	4	p.T154I	Q8IWV8	T154
rs2277339	chr12	57146069	57146069	T	G	PRIM1	1	p.D5A	P49642	T3
rs2294015	chr8	124696867	124696867	C	T	ANXA13	10	p.V272I	P27216	T274
rs12977510	chr19	3613472	3613472	G	T	CACTIN	8	p.P490T	Q8WUQ7	S489
rs12461110	chr19	56320663	56320663	G	A	NLRP11	5	p.P438L	P59045	S439
rs11906160	chr20	33565755	33565755	G	A	MYH7B	5	p.A25T	A7E2Y1	T26
rs34324219	chr11	59623378	59623378	C	A	TCN1	6	p.D301Y	P20061	S306
rs704	chr17	26694861	26694861	G	A	VTN	7	p.T400M	P04004	S393,S397
rs3739998	chr10	30316072	30316072	C	G	KIAA1462	3	p.S1002T	Q9P266	S1007,T1006
rs2307111	chr5	75003678	75003678	T	C	POC5	3	p.H36R	Q8NA72	Y37
rs2707466	chr7	120979089	120979089	C	T	WNT16	4	p.T263I	Q9UBV4	S260,T263
rs6721345	chr2	242012729	242012729	G	A	SNED1	27	p.R1289Q	Q8TER0	S1291
rs6025	chr1	169519049	169519049	T	C	F5	10	p.Q534R	P12259	S528
rs1800961	chr20	43042364	43042364	C	T	HNF4A	4	p.T139I	P41235	S142,S143,S138
rs458017	chr6	111696091	111696091	T	C	REV3L	14	p.Y1156C	O60673	Y1156
rs34637584	chr12	40734202	40734202	G	A	LRRK2	41	p.G2019S	Q5S007	Y2023
rs227584	chr17	42225547	42225547	A	C	C17orf53	3	p.T126P	Q8N3J3	T120
rs2276314	chr18	33557466	33557466	A	G	C18orf21	4	p.T132A	Q32NC0	T139,T130,S126,T132
rs11680012	chr2	238672425	238672425	G	C	LRRFIP1	11	p.R690T	Q32MZ4	S687
rs6065	chr17	4836381	4836381	C	T	GP1BA	2	p.T161M	P07359	T163
rs11556924	chr7	129663496	129663496	C	T	ZC3HC1	8	p.R363H	Q86WB0	S370,S357,S359,S358
rs17879961	chr22	29121087	29121087	A	G	CHEK2	4	p.I157T	O96017	S164
rs7652177	chr3	171969077	171969077	C	G	FNDC3B	6	p.T179S	Q53EP0	Y180,Y175
rs1801275	chr16	27374400	27374400	A	G	IL4R	11	p.Q576R	P24394	Y575
rs3812762	chr11	8751640	8751640	G	C	ST5	6	p.D399E	P78524	Y396
rs76850691	chr10	101157438	101157438	G	C	GOT1	9	p.Q370E	P17174	Y373
rs6967330	chr7	105658451	105658451	G	A	CDHR3	12	p.C529Y	Q6ZTQ4	Y535
rs2286963	chr2	211060050	211060050	T	G	ACADL	9	p.K333Q	P28330	T329
rs11591147	chr1	55505647	55505647	G	T	PCSK9	1	p.R46L	Q8NBP7	S47
