# Supplementary material for: An integrative functional genomics framework for effective identification of novel regulatory variants in genome–phenome studies
Source: Genome Med. 2018 Jan 29;10:7. doi: 10.1186/s13073-018-0513-x (PMC5789733; doi:10.1186/s13073-018-0513-x)
Supplement: Supplementary file 5 — List of SNPs in different types of functional categories. (XLSX 546 kb) [file 13073_2018_513_MOESM5_ESM.xlsx]

## Sheet: Sheet1
PheWAS SNPs in motif
SNP rsid	chr	pos (bp)	Transcription factors (TFs)
rs4392868	chr8	96120072	SOX9
rs356220	chr4	90641340	NKX2-4,NKX2-5,NKX2-2,NKX2-3,NKX2-1,NKX2-6,FOXP1
rs11208446	chr1	64868352	PTF1A
rs4487645	chr7	21938240	IRF1,IRF
rs2596542	chr6	31366595	IRX3
rs11241713	chr5	123119565	PRDM1,IRF
rs1941184	chr18	29038123	POU4F2
rs9488363	chr6	114591986	CPEB1,CRX,ZNF35
rs10166942	chr2	234825093	SOX
rs2305707	chr15	51569410	TOPORS
rs9264942	chr6	31274380	TOPORS,ZNF143
rs10758593	chr9	4292083	FOXJ3
rs11167764	chr5	141479065	BBX,ZNF410
rs10861032	chr12	103912506	OBOX5
rs824931	chr2	222801699	BBX
rs1256531	chr14	65747759	CTCF
rs2273061	chr20	10639543	TP63
rs798497	chr7	2795957	SOX17
rs8007846	chr14	66262963	ZNF350
rs12831974	chr12	72724034	RHOXF1
rs2950390	chr12	57055291	DMRTA2,OSR1,OSR2
rs992037	chr6	162001436	HAND1
rs10800098	chr1	165409095	REL,RELA,NFKB
rs10873876	chr1	76772328	STAT5A
rs2074404	chr17	44865439	STAT5A
rs4664308	chr2	160917497	POU5F1
rs1992950	chr2	200290359	POU1F1,CDX,POU3F2,FOXP1
rs3922844	chr3	38624253	POU5F1B,POU2F3,POU3F3
rs2842643	chr6	41650736	BARX1,GBX2
rs887829	chr2	234668570	BCL6B
rs2916733	chr8	6323278	FOX
rs6079395	chr20	14327899	LHX6
rs744910	chr15	67446785	IKZF3
rs6728440	chr2	19999346	PAX8
rs1076540	chr22	18439958	NR2C2,MEIS3,MEIS2,PKNOX2,PKNOX1
rs4599440	chr4	61966273	MYEF2
rs4790333	chr17	2262703	RORA
rs1360517	chr9	13007129	POU3F3,POU4F3,POU4F1,POU4F2
rs885389	chr12	131621762	RFX2
rs2336725	chr3	53118739	RARG
rs7495052	chr15	92552029	ZNF232,IRF3
rs8099014	chr18	56109859	LEF1
rs2647012	chr6	32664458	FOXM1
rs1863080	chr2	36526436	ZBTB16
rs652722	chr11	31905534	SOX4
rs7395662	chr11	48518893	HOXD10
rs7442317	chr4	29903052	HMGA1
rs11889862	chr2	150697148	NFAT
rs9803659	chr1	167156500	LHX1,HOXB4,HOXA4,OTP,HOXC4
rs3815087	chr6	31093587	NFIB,NFIA
rs12670798	chr7	21607352	DMRTA1
rs11143609	chr9	76158682	PBX1
rs2282978	chr7	92264410	IKZF1,ATF4
rs16966142	chr16	89851033	AIRE,ZNF713
rs2310173	chr2	102663628	HMGA1
rs744166	chr17	40514201	SOX7
rs12719740	chr15	99072905	VENTX
rs2833607	chr21	33381040	SOX5,CREB3,SOX13,XBP1
rs3807375	chr7	150667210	ZNF691
rs749052	chr2	232796610	RARB
rs1471403	chr4	88775243	MAFB
rs1495741	chr8	18272881	POU5F1
rs7590268	chr2	43540125	SNAI2,TCF4,TCF3,MESP1
rs7605378	chr2	200676926	DUX4,DUXA
rs1574192	chr2	241308505	FOXO4
rs7159888	chr14	65758642	RFX4
rs163030	chr5	76781471	IRX6,IRX3,IRX4
rs10074258	chr5	106982560	RELA,NFKB,HMGA1
rs4598195	chr7	107503441	CCDC6
rs7017212	chr8	10022938	HNF4A
rs12970134	chr18	57884750	FOXA,FOXA1
rs7134375	chr12	20473758	ETV3,ETV5
rs7183263	chr15	84573041	HNF1
rs347344	chr5	83499643	FOXD2,FOXD3
rs6473383	chr8	83669120	IRF4,IRF9,IRF8
rs2736340	chr8	11343973	NFYA
rs854384	chr14	25271520	GATA
rs12531711	chr7	128617466	PRDM1
rs4640244	chr17	21284223	RREB1
rs571312	chr18	57839769	PPARA,NR2F6,RXRG,RXRB,NR2C2
rs7349332	chr2	219756383	ZNF350
rs10498635	chr14	93103309	FOXI1
rs3825776	chr15	58746830	HMGA1
rs7043482	chr9	85135915	SOX5,SOX12,SOX13
rs1953126	chr9	123640500	IRX5,IRX2,FOXA2
rs17021918	chr4	95562877	ZSCAN4
rs525410	chr1	183176430	ZBTB18,ETS1
rs6495122	chr15	75125645	RXRB,NR2C2
rs17760296	chr17	54615617	HOXB2,HOXB3,PDX1,VAX2,VAX1
rs4650608	chr1	79238015	DLX5
rs1635852	chr7	28189411	HNF1B,HNF1A,OTX,DUXA,MSX2
rs7815788	chr8	57179020	GSX2,HOXB2,HOXB3,HOXB5,MNX1,NKX6-3,HOXC8
rs2218488	chr8	72263956	DPRX
rs314277	chr6	105407662	NR2F6,RXRG,RXRB,NR2C2
rs1999930	chr6	116387134	IKZF2
rs946053	chr9	117049891	ARNTL,CLOCK,CREB3L1
rs789852	chr3	194327098	VENTX
rs2855812	chr6	31472720	TBX20
rs12143842	chr1	162033890	HMGA1
rs2179367	chr6	149762537	TFAP2A
rs7517337	chr1	195914273	DLX5
rs8023445	chr15	49192791	ATF4
rs1350666	chr4	75224590	HOXC11,HOXC10,HOXA10,CDX1,CDX2,HOXD10,HOXD11
rs7865146	chr9	130619637	ZIC1,ZNF219
rs2817937	chr6	121098457	POU5F1,POU4F2
rs9284813	chr3	87152169	CDX
rs12999373	chr2	663483	ZNF350
rs11653144	chr17	27675226	PRDM1,IRF1,IRF3,IRF2,IRF
rs12883884	chr14	70517183	TFAP2E
rs1557488	chr11	126619190	ZNF282
rs1077667	chr19	6668972	TP73,TP63
rs1547374	chr21	43778895	GATA3
rs1481012	chr4	89039082	AIRE
rs314280	chr6	105400837	NKX2-2
rs2839627	chr21	44448718	STAT5A
rs4471028	chr8	75294975	DMRT2
rs7617877	chr3	28705764	FOXA,FOXB1,FOXA1,FOXA2,FOXC2
rs7258249	chr19	8271721	EWSR1
rs1268789	chr4	79280693	BRCA1
rs9442235	chr1	16393357	TFCP2L1
rs477687	chr5	134467700	IKZF3
rs10770705	chr12	20857467	POU3F1,POU3F4
rs4764043	chr12	14115482	NKX2-2
rs12531640	chr7	110479535	TEAD1
rs2011905	chr15	87053846	IRX5,IRX2
rs6602175	chr10	17142526	TBP
rs7782376	chr7	116577124	HOXB6,HOXA6,HOXA5,MEOX2,BARHL2,BARHL1,HOXC8
rs710841	chr4	82149831	RAR
rs10850409	chr12	115381740	HF1H3B,ZNF281
rs6596140	chr5	133021851	RARG
rs603424	chr10	102075479	SPDEF
rs1470579	chr3	185529080	OTX2
rs11898505	chr2	54684557	HF1H3B,ZNF281,EGR
rs12295638	chr11	26605331	HNF1
rs16933812	chr9	36969205	ZFX
rs7660702	chr4	86651464	FOXB1,FOXA2
rs3117582	chr6	31620520	ZBTB14
rs1829975	chr2	161785169	RUNX1
rs17525472	chr15	51969668	FOXA,ZNF35
rs6776297	chr3	32378271	GATA2
rs3131296	chr6	32172993	MYOD1
rs643608	chr21	44768562	ETS2
rs9300039	chr11	41915366	FOXD2,SOX13
rs4751178	chr10	131992245	ZEB1
rs2361502	chr2	234698790	DMRTC2,DMRTA1
rs3796804	chr4	82009707	EWSR1
rs4491709	chr2	217894756	FOXF1
rs694739	chr11	64097233	TBX15
rs1670533	chr4	1078187	HSF2
rs13021401	chr2	20688519	EWSR1
rs6733379	chr2	34480075	FOXP1
rs13073817	chr3	18706858	ZBTB6
rs3791679	chr2	56096892	COMP1
rs2502731	chr9	130976557	FOXP3
rs6807064	chr3	10535771	RFX7,ZNF691
rs10829156	chr10	18950555	PBX1
rs678962	chr1	172189889	SIX1,SIX2
rs10498514	chr14	64899055	SOX11
rs3112740	chr16	7836297	ZNF740
rs801114	chr1	228997835	PPARA
rs6569992	chr6	135452152	FOXO6,FOXO4
rs1668871	chr1	205237137	YY1
rs10259085	chr7	7268431	NFIL3,HLF,BARX2,DBP,CREB5,GMEB2,SOX13,TEF,ATF7
rs11206801	chr1	56850686	FOXJ1
rs3764650	chr19	1046520	HNF4,HNF4A
rs1935881	chr1	190066386	BCL6B
rs13230047	chr7	36961320	BBX
rs17513961	chr7	46392567	ZNF410
rs4236601	chr7	116162729	FOXL1
rs13118928	chr4	145486389	SOX21,SRY,SOX2
rs10927101	chr1	244173872	PGR
rs17007017	chr4	142142729	MYBL1
rs1371867	chr8	101330209	PGR,ZBTB12
rs3995090	chr5	147845815	OBOX3
rs4075511	chr2	18243534	DBX1
rs10988802	chr9	98376699	STAT5A
rs6478109	chr9	117568766	IRF3
rs10518025	chr4	68064440	EN1,MEF2B,MEF2A,MEF2D,DBX1
rs2867125	chr2	622827	PRDM1
rs4751185	chr10	132056415	ZBTB16
rs11171747	chr12	56518408	GATA
rs3806156	chr6	32373698	THRB
rs1342326	chr9	6190076	NR2F2
rs1020388	chr5	55560027	IRX6
rs4963128	chr11	589564	FOXG1
rs11712066	chr3	151830309	POU1F1
rs6010620	chr20	62309839	SNAI2,TCF3
rs10800309	chr1	161472158	DOBOX5,PITX2,OBOX5,OBOX3,OBOX2,OBOX1
rs6922632	chr6	24107093	ZNF282,OBOX3,OBOX2,OBOX1
rs10760706	chr9	102723692	ZBTB6
rs7193343	chr16	73029160	FOXF2
rs8079702	chr17	68190826	GMEB2,GMEB1
rs10504543	chr8	73778642	FOXA1
rs690705	chr13	34654918	HOXD13
rs3130573	chr6	31106268	RXRA
rs7587928	chr2	8949070	FOXQ1
rs1007738	chr11	46849360	POU4F3
rs10781380	chr9	79408144	ZNF652
rs7249094	chr19	8672000	MGA
rs1344694	chr2	216893637	FOXP1
rs1569175	chr2	201021954	DOBOX4,HNF1B,SIX1,SIX2,SIX3,HNF1A,FOXL1,TLX2,SIX6
rs11143230	chr9	74887703	ZBTB18,TGIF1,MEIS2,PKNOX2,TGIF2LX,PKNOX1,TGIF2
rs10488631	chr7	128594183	NANOG
rs6842241	chr4	148400819	TOPORS
rs4812829	chr20	42989267	NKX2-8,NKX2-2,NKX2-3
rs4800148	chr18	20724328	ZBTB12
rs17696736	chr12	112486818	RREB1
rs3110127	chr8	60130296	TCF7L2
rs2062583	chr3	56966246	SPI1
rs7158782	chr14	96169131	AIRE
rs1994090	chr12	40428561	SP100
rs706779	chr10	6098824	E2F8,SOX11
rs10995190	chr10	64278682	ZBTB16
rs10484554	chr6	31274555	CREB3,PROX1
rs6455128	chr6	62697746	BCL6B
rs6754295	chr2	21206183	SOX14,SOX11
rs2326458	chr16	84987679	BCL6B
rs6426833	chr1	20171860	MAFK,MAFF
rs6063312	chr20	47343059	IRF
rs2281845	chr1	201081943	MZF1
rs358806	chr3	55313400	HOXB9,HOXD10
rs10784496	chr12	66160971	FOXJ1,FOXJ2,FOXC1,FOXL1,FOXA2,FOXJ3,ZNF35
rs4369779	chr18	20735408	POU3F1
rs1342038	chr1	173301516	TAL1
rs1341239	chr6	22304204	HOXD10
rs9820070	chr3	187687074	PRDM1,IRF
rs6092477	chr20	55991695	SP3,KLF16
rs4788084	chr16	28539848	EBF1
rs950776	chr15	78926018	RORA
rs10498712	chr6	22743403	AIRE,MSX2
rs7923837	chr10	94481917	FOXC1,FOXA2
rs3091242	chr1	25674785	EN1,DBX2
rs11966072	chr6	109634828	GTF2I
rs6068020	chr20	50559652	DMRT1
rs10919071	chr1	169099483	DMRT1,SOX9,SOX3
rs6977660	chr7	19805480	SOX17
rs7481311	chr11	27583129	SOX14,SOX4,SOX10,SOX11,SOX8
rs697739	chr6	16742033	ZEB1
rs2233287	chr5	150440097	TFE
rs4963452	chr11	61815803	EWSR1
rs17153527	chr7	106495809	IRX6,IRX4
rs1836127	chr12	93550301	HDX
rs10096633	chr8	19830921	GFI1B,GFI1
rs140174	chr22	23922983	GTF2I
rs10503019	chr18	55454377	ERF,ELK4,ETV3,ETV2,FEV
rs1325154	chr9	12582565	PAX
rs11065611	chr12	110704487	IKZF2
rs3914132	chr7	103527369	IRX6,CDX
rs1052483	chr2	219934348	YY1,YY2
rs17067123	chr4	180048362	VENTX
rs6501384	chr17	68291133	DLX4,DLX6,DLX1,DLX2,DLX3
rs1490157	chr3	21719246	NKX2-4
rs9388489	chr6	126698719	DMRTC2
rs9386463	chr6	106094057	SMAD
rs7076247	chr10	18759629	ONECUT3,ONECUT2,ONECUT1
rs2014357	chr8	133103290	PGR
rs339331	chr6	117210052	HOXC13,HOXB13,HOXD13
rs12130333	chr1	63191777	SCRT1
rs7789197	chr7	40965127	NKX2-4,NKX2-5,NKX2-2,NKX2-3,NKX2-1,NKX2-6,NKX3-2,NKX3-1,HMX1,HMX3,HMX2
rs1939992	chr11	126809705	SOX15
rs10486567	chr7	27976563	EN1,ZNF282
rs4977574	chr9	22098574	NR3C2,NR3C1,AR
rs1992045	chr8	58840924	SOX8
rs9652490	chr15	77963887	ETS2
rs12423712	chr12	125033933	NR6A1
rs849141	chr7	28185091	TFE
rs4944092	chr11	75909619	SOX18,SOX10
rs908821	chr3	140540718	IRF
rs2515629	chr9	107594364	SOX30,SOX12
rs1949733	chr4	8503359	NFKB
rs8070723	chr17	44081064	THRB
rs4460176	chr5	109496960	IKZF2
rs9390537	chr6	148423371	HOXA4
rs7900909	chr10	66448472	ZNF75A
rs499818	chr6	13332467	GATA6,GATA3,GATA1
rs11204538	chr1	248046272	FOXJ3,CDX,FOXP1
rs1436900	chr1	217058479	EWSR1
rs1983853	chr1	85311192	LEF1,TCF7
rs2893923	chr10	65261184	PPARG
rs742134	chr22	43518275	HNF1
rs2899472	chr15	51516055	MAF
rs6741148	chr2	38277832	POU3F2
rs2624265	chr15	39148649	GATA6,GATA1
rs7089424	chr10	63752159	FOXP1
rs1837253	chr5	110401872	FOXQ1,FOXF1,FOXF2,FOXC2
rs1667255	chr18	29187279	SOX5,SOX12,SOX13
rs6468442	chr8	37686749	CREB3L1
rs358592	chr4	21476990	IRF1
rs2567426	chr15	96332861	FOXP1
rs1078373	chr19	31801130	NANOG
rs10746514	chr1	232246027	IRX5,IRX2
rs1943816	chr18	71058622	FOXA2
rs12753193	chr1	66169679	ZIC1
rs3923113	chr2	165501849	THRB
rs12913832	chr15	28365618	NR4A2
rs2844479	chr6	31572956	DBX1
rs2224865	chr10	85422854	DMRTA2,SOX8,DMRTA1
rs1722784	chr1	150961869	FOXC1,MEF2B,MEF2A,MEF2D,FOXL1,ZNF35
rs1512268	chr8	23526463	CEBP
rs1412444	chr10	91002927	ERF,ELK3,ELK4,GABPA,ETV1,ETV3,ETV2,ETV4,FEV
rs1427593	chr2	137555224	HMGA1
rs378108	chr21	40469520	PPARA,NR2F2,SOX13
rs2810114	chr14	71395604	MYBL2,MYB
rs9315632	chr13	39516627	ID4
rs716595	chr10	112006486	PAX
rs886427	chr16	3023605	GSX1,PDX1,POU6F2,VAX2,VAX1
rs2038823	chr13	96951433	BCL6B
rs10794720	chr10	1156165	PTF1A
rs477992	chr1	120257576	SOX9,SOX7
rs10152591	chr15	70048157	DMRTA2
rs6739054	chr2	11220562	TEAD3
rs2458413	chr8	105359432	ARID3A,NKX6-3
rs1864982	chr5	146320823	ZNF143
rs13314993	chr3	33015469	ZNF219
rs13078807	chr3	85884150	TBX1
rs6930337	chr6	148788006	POU5F1
rs2659546	chr4	102037719	NKX2-6
rs1564348	chr6	160578860	TEAD1
rs680379	chr20	12969400	DMRTC2
rs1534166	chr3	133537067	ZNF35
rs27855	chr5	127640861	LHX3,HOXB7,HOXB5,TLX2,HOXC6,MSX2,DBX2,DBX1
rs12580100	chr12	56439209	BRCA1
rs10468017	chr15	58678512	DMRTA1
rs382140	chr7	107782200	SPDEF
rs724577	chr4	17993410	TEAD1
rs3799977	chr6	44837356	HNF1,FOXP1
rs10741780	chr11	19599971	ATF3
rs10505477	chr8	128407443	VSX1,BSX
rs255049	chr16	68013471	SMAD4
rs9349379	chr6	12903957	MEF2B,MEF2A,MEF2D,MYEF2
rs2277027	chr5	156932376	HOXC13,HOXB13,POU3F1,HOXA13,HOXD13,POU4F3,POU4F1,POU4F2
rs433598	chr16	20680206	FOXJ2,FOXD1
rs2307449	chr15	89863928	TAL1
rs9430161	chr1	11046855	ETS1,ZSCAN4
rs2242285	chr3	66431602	ZNF713
rs1010254	chr5	151734109	FOXI1
rs2456449	chr8	128192981	ONECUT3,FOXJ3,FOXP1,ZNF35
rs10953615	chr7	109152711	FOXC1,FOXL1,FOX,FOXP1,ZNF35
rs10858945	chr12	90443482	TEAD1
rs9302001	chr13	95463392	SOX4,SOX11
rs1395479	chr4	178318191	INSM1
rs17085106	chr18	69439073	FOXK1,FOXG1
rs7134594	chr12	110000193	NR5A2,NR6A1
rs17415853	chr12	15930805	REST
rs4410871	chr8	128815029	HSF1,HSF2,HSF4
rs9491140	chr6	124691237	NKX2-5,ISL2
rs10489087	chr4	13794416	STAT5A
rs3802842	chr11	111171709	IKZF1
rs4657482	chr1	165831649	RARG
rs7504990	chr18	50517776	PBX
rs2517388	chr8	37977732	SOX11
rs11676348	chr2	219010146	RBPJ
rs7112513	chr11	117037361	FOXP1
rs4783227	chr16	82594383	FOXP1
rs2869967	chr4	89869332	ZNF652
rs11190870	chr10	102979207	LHX3,LHX5,POU5F1B,POU1F1,POU,POU2F2,POU2F3,POU2F1,POU3F3,POU3F2,POU5F1,ARID3A
rs6868223	chr5	33636594	SIX4
rs4294134	chr7	135293128	NKX2-4,NKX2-3,NKX2-6,NKX3-2,NKX3-1,HMX1,HMX3,HMX2
rs2206734	chr6	20694884	FOXI1
rs17111394	chr14	81523128	NKX2-5,NFIB,NFIA
rs7094971	chr10	61449564	PPARG
rs2300478	chr2	66781453	ZSCAN4
rs2252586	chr7	54978924	HOXC13,HOXB13,HOXA13,HOXD13
rs3099844	chr6	31448976	NANOG
rs11154801	chr6	135739355	NKX2-8,NKX2-3
rs1562990	chr11	60023087	LEF1,TCF7
rs6588480	chr1	53978119	PAX8
rs8033165	chr15	29006093	TBX4,TBX5
rs10513789	chr3	182760073	FOXJ2
rs12619285	chr2	213824045	FOXP3
rs7698623	chr4	88755828	ZNF143
rs1207421	chr2	206150594	DOBOX4
rs6601764	chr10	3862542	TGIF1,MEIS3,MEIS2,PKNOX2,TGIF2LX,PKNOX1,TGIF2
rs2986971	chr10	30096628	TBX19
rs708547	chr4	57821309	SOX11,HMGA1
rs2383393	chr4	180664653	FOXJ2,FOXI1,FOXA2,FOXD3,POU5F1,FOXC2
rs6879627	chr5	2109901	VSX1,BSX,GBX2,GBX1,HMX1,HMX2
rs1913517	chr10	50119054	PRDM1
rs4811196	chr20	36469694	NR2F1
rs1077989	chr14	67975822	NFAT
rs10492664	chr13	108816225	GATA2
rs11465804	chr1	67702526	LHX9,HOXB6
rs13015714	chr2	102971865	IRF3
rs6441286	chr3	159728878	RARB
rs8028182	chr15	75718669	SIX4
rs9574565	chr13	80668874	PAX
rs2957128	chr18	60060735	ZBTB18
rs224278	chr10	64580575	USF1,TFEB,HEY2,SREBF2,SREBF1,TFE3
rs4939827	chr18	46453463	SPI1,SPIC,SPIB
rs6532197	chr4	90797301	IRF3
rs1772408	chr1	159005649	HMGA1
rs6052699	chr20	4611877	ERF,ELK3,ELK4,GABPA,ETV1,ETV3,ETV2,ETV4,FEV
rs4821544	chr22	37258503	HSF1,HSF2,HSF4
rs2289700	chr15	79224683	ZIC1,ZIC4,ZIC3,GLIS2,GLIS3,GLIS1
rs493187	chr6	87466492	POU6F1
rs342275	chr7	106359216	AP1
rs3758354	chr9	75764565	MAFK
rs10411210	chr19	33532300	FOXC1,STAT3

## Sheet: Sheet2
PheWAS SNPs in enhancer
chr	pos	rs id
chr3	15648004	rs7651039
chr4	90678541	rs2736990
chr12	121403724	rs7953249
chr12	115094260	rs11067228
chr21	43841328	rs3788013
chr1	222164948	rs6687758
chr6	88652580	rs2509458
chr13	44457925	rs3764147
chr10	26774694	rs786870
chr4	100322445	rs991316
chr11	116732512	rs2075292
chr15	75755467	rs4886707
chr9	16864521	rs2153271
chr19	42066279	rs4803480
chr1	91569689	rs164898
chr11	34655363	rs286913
chr10	96058298	rs3765524
chr1	155162067	rs4072037
chr3	101748638	rs771767
chr21	44445292	rs234720
chr15	62396389	rs7172432
chr15	51569410	rs2305707
chr3	11675789	rs6782029
chr7	28762963	rs2237349
chr16	11187783	rs12924729
chr3	86916882	rs7642134
chr13	24205195	rs9510787
chr22	30423460	rs12537
chr1	154426264	rs4129267
chr12	56364321	rs2069408
chr18	43231622	rs4890568
chr16	86710660	rs10048146
chr10	64470675	rs224136
chr6	22017738	rs1928168
chr21	40465534	rs2836878
chr14	65747759	rs1256531
chr20	10639543	rs2273061
chr22	41042091	rs12159200
chr5	159879978	rs2431697
chr22	37581485	rs229527
chr9	126926107	rs2807580
chr12	53731891	rs10876432
chr6	168941624	rs13208776
chr12	72724034	rs12831974
chr5	35876274	rs3194051
chr12	57055291	rs2950390
chr1	165409095	rs10800098
chr11	47286290	rs7120118
chr1	152062767	rs17646946
chr11	121954657	rs7121446
chr15	37349802	rs1568679
chr22	32265903	rs1012068
chr5	35803577	rs931555
chr20	44576502	rs7679
chr10	72483010	rs1816002
chr6	41650736	rs2842643
chr6	130216510	rs9375674
chr20	59947044	rs4925189
chr6	135418635	rs7775698
chr15	67446785	rs744910
chr19	45382034	rs6859
chr5	131770805	rs2188962
chr7	138157390	rs1874326
chr17	44828931	rs199533
chr10	123625190	rs10510102
chr14	68753593	rs911263
chr12	24394372	rs1522232
chr13	41013977	rs941823
chr13	72174353	rs9919839
chr17	2216258	rs391300
chr10	51549496	rs10993994
chr4	15737348	rs4698412
chr7	50313352	rs10276619
chr10	81060317	rs1250550
chr7	94054000	rs441051
chr1	83311835	rs11163585
chr9	112945405	rs7032940
chr13	50835715	rs2762051
chr3	177596989	rs7612209
chr1	159218266	rs3845624
chr17	2262703	rs4790333
chr3	34962669	rs10514688
chr22	37534034	rs2284033
chr5	133446575	rs756699
chr8	117630683	rs16892766
chr22	29130012	rs738722
chr16	67708897	rs12449157
chr3	25520582	rs1529672
chr12	131621762	rs885389
chr3	53118739	rs2336725
chr9	26789940	rs1889899
chr17	7091650	rs314253
chr3	60771108	rs6791644
chr9	110872307	rs7042864
chr10	94462882	rs1111875
chr21	44436177	rs2839619
chr16	56985139	rs9989419
chr11	118477367	rs498872
chr6	32590925	rs3129763
chr13	98966317	rs688872
chr20	18079131	rs17725255
chr3	56849749	rs1354034
chr2	240418660	rs6743931
chr6	34195011	rs1776897
chr20	59928237	rs4468878
chr17	38062196	rs2305480
chr2	111797458	rs17483466
chr2	171822466	rs4668356
chr10	70019371	rs12571093
chr16	67902070	rs2271293
chr19	48205725	rs3745760
chr19	47661493	rs307896
chr6	31093587	rs3815087
chr12	783484	rs12425791
chr10	16299951	rs10508503
chr7	92264410	rs2282978
chr15	58683366	rs1532085
chr16	89851033	rs16966142
chr2	102663628	rs2310173
chr17	40514201	rs744166
chr2	233077064	rs7571816
chr6	383546	rs1033180
chr2	232796610	rs749052
chr17	71335260	rs3816995
chr11	18265799	rs12282742
chr11	85838808	rs10792830
chr2	61066666	rs1432295
chr10	49735563	rs10776612
chr4	154154000	rs12644284
chr14	25102160	rs8192917
chr12	68961584	rs12313946
chr19	41302706	rs7937
chr22	27042106	rs744016
chr8	18272881	rs1495741
chr19	11347493	rs737337
chr10	130137105	rs11818629
chr2	37750980	rs4352210
chr11	65349756	rs6591182
chr12	57527283	rs11172113
chr2	241308505	rs1574192
chr9	19664081	rs4258076
chr11	95311422	rs4409785
chr11	83455707	rs3885683
chr14	65758642	rs7159888
chr7	29041190	rs2252521
chr3	61794054	rs652889
chr3	38766675	rs6795970
chr12	20473758	rs7134375
chr15	84573041	rs7183263
chr19	10395683	rs5498
chr1	167411384	rs864537
chr1	117100957	rs1335532
chr12	110368201	rs2292354
chr16	88298124	rs12447690
chr6	160137687	rs4516970
chr1	206939904	rs3024505
chr16	51158710	rs10521222
chr22	50086373	rs6009824
chr7	116186241	rs3807989
chr3	39553788	rs816488
chr4	40303633	rs6832151
chr17	21284223	rs4640244
chr15	28530182	rs1667394
chr6	90996769	rs12212193
chr13	22709670	rs7318731
chr14	93103309	rs10498635
chr10	71588504	rs1227756
chr15	58746830	rs3825776
chr15	65183801	rs1719271
chr16	69135049	rs8047014
chr11	1941946	rs909116
chr15	60910550	rs3784609
chr1	153479998	rs4845552
chr14	76005557	rs2300603
chr6	90926612	rs10806425
chr6	137973068	rs2327832
chr11	118754353	rs630923
chr17	7491177	rs4227
chr2	36673555	rs7562790
chr8	38469303	rs7832232
chr11	63991801	rs1059440
chr11	114191016	rs2847476
chr3	133484029	rs3811647
chr6	20657564	rs4712523
chr6	32577380	rs660895
chr15	75125645	rs6495122
chr9	139121740	rs12338076
chr18	43153949	rs10502868
chr10	60082668	rs16912145
chr6	149329267	rs2500535
chr17	76881703	rs4789939
chr19	33757062	rs736289
chr6	31322559	rs2523608
chr10	80841148	rs704010
chr15	74229065	rs893817
chr8	72263956	rs2218488
chr15	100786271	rs4533267
chr16	52586341	rs3803662
chr6	29906691	rs2860580
chr8	128387852	rs1562430
chr1	24519920	rs4649203
chr10	51524971	rs3123078
chr9	117049891	rs946053
chr20	4101800	rs1741344
chr6	90957463	rs3757247
chr11	116782974	rs11216185
chr12	122365583	rs7961894
chr8	118184783	rs13266634
chr9	8846955	rs1975197
chr4	106688904	rs10516526
chr6	149762537	rs2179367
chr11	118611781	rs10892279
chr9	117592638	rs2006996
chr15	49192791	rs8023445
chr11	27679916	rs6265
chr6	32155581	rs204993
chr9	130619637	rs7865146
chr14	75626042	rs910316
chr2	173311553	rs12621278
chr9	27536397	rs2814707
chr9	22115286	rs944797
chr2	68598955	rs17035378
chr10	96070375	rs3781264
chr20	62318220	rs4809324
chr19	17590281	rs11666579
chr14	54410919	rs4444235
chr11	122030190	rs577948
chr6	32050067	rs185819
chr9	129465325	rs867559
chr14	50877983	rs1265879
chr6	25641200	rs932316
chr11	57203009	rs11229030
chr22	40452119	rs9623117
chr6	160402705	rs6917747
chr12	45774908	rs17095830
chr6	167383075	rs9355610
chr11	116603724	rs12272004
chr12	57489709	rs1059513
chr3	143056467	rs7632299
chr2	97410949	rs6746896
chr8	129192271	rs2019960
chr15	85825567	rs6496932
chr6	105417978	rs314268
chr9	4981602	rs10758669
chr17	16849139	rs4273077
chr19	7184762	rs891088
chr21	44448718	rs2839627
chr11	64357072	rs505802
chr15	38838264	rs8035957
chr9	107665739	rs2575876
chr9	22770886	rs10811771
chr8	102944863	rs517811
chr11	64334114	rs2078267
chr10	123346190	rs1219648
chr11	66826160	rs7112925
chr15	68036852	rs12593813
chr9	5893861	rs2150702
chr8	11349186	rs13277113
chr3	69252899	rs6806528
chr15	59174539	rs7179456
chr19	8271721	rs7258249
chr15	33905410	rs2229116
chr1	16393357	rs9442235
chr5	134467700	rs477687
chr7	55159349	rs11979158
chr11	32895664	rs10767971
chr4	95514609	rs12500426
chr4	964359	rs11248060
chr8	19865175	rs2083637
chr11	17408630	rs5215
chr13	24658356	rs9805786
chr11	2502319	rs12576239
chr1	59325626	rs4601609
chr22	42218856	rs7364180
chr7	98021211	rs9649213
chr13	66967622	rs17081231
chr1	164739171	rs6670655
chr7	2763102	rs798544
chr3	119219934	rs2293370
chr11	18419806	rs2896526
chr1	114377568	rs2476601
chr6	167532793	rs3093024
chr21	47445791	rs4293630
chr11	126296589	rs4935969
chr7	138411425	rs3800569
chr3	185529080	rs1470579
chr10	6101713	rs3118470
chr4	56668431	rs753129
chr11	26605331	rs12295638
chr17	37976469	rs9303277
chr21	43836390	rs9976767
chr14	103563195	rs8017161
chr3	12551807	rs6766510
chr10	16919052	rs1801239
chr18	47167214	rs4939883
chr22	30581722	rs5753037
chr5	35037115	rs37369
chr14	69210199	rs4902642
chr5	169950394	rs11957313
chr16	49394276	rs8057939
chr8	21820813	rs7843479
chr21	44768562	rs643608
chr2	12568996	rs10929808
chr10	12314997	rs10906115
chr10	4719796	rs1391511
chr7	133335176	rs10488172
chr6	138196066	rs2230926
chr6	32151443	rs2070600
chr20	33849179	rs1555322
chr10	5886734	rs2380205
chr21	42746081	rs45430
chr2	103770238	rs6735786
chr3	13555836	rs2597513
chr21	45647421	rs4819388
chr6	43811762	rs9472138
chr9	38041142	rs7873102
chr1	20142866	rs3806308
chr5	56023083	rs16886165
chr16	89667337	rs154659
chr15	75077367	rs1378942
chr20	12874585	rs2073233
chr9	130976557	rs2502731
chr8	120435812	rs2071518
chr12	90013089	rs2681492
chr12	69370756	rs9943849
chr8	32412359	rs2439312
chr12	54687232	rs10506328
chr16	74472696	rs10871290
chr10	51593354	rs7085433
chr21	38491095	rs1003719
chr2	11510948	rs6716724
chr14	23861811	rs365990
chr5	131723288	rs2073643
chr14	73019236	rs4903031
chr11	69234494	rs4980785
chr1	109818530	rs646776
chr4	149321346	rs1490453
chr8	30262786	rs2979481
chr7	38835035	rs11984145
chr9	27533984	rs10812610
chr17	17715101	rs11868035
chr4	54799245	rs871606
chr14	32353250	rs2039485
chr7	44235668	rs4607517
chr19	1046520	rs3764650
chr10	78315224	rs11001819
chr15	85430969	rs3743162
chr9	4763176	rs385893
chr16	79682751	rs1424233
chr22	38544298	rs2284063
chr9	34071541	rs7871764
chr16	56969148	rs2217332
chr9	92887231	rs2081670
chr19	11210912	rs2228671
chr22	43500212	rs5759167
chr7	126324591	rs17691394
chr12	66359752	rs8756
chr14	23589057	rs2239633
chr9	117568766	rs6478109
chr12	56518408	rs11171747
chr18	63031236	rs470490
chr8	122909687	rs956225
chr13	40350912	rs7993214
chr12	49218171	rs2070615
chr3	159665050	rs17810546
chr6	32658079	rs7775228
chr6	47230615	rs2103868
chr3	64048297	rs831571
chr6	25488583	rs2274089
chr11	203788	rs2280543
chr22	40652873	rs12484776
chr17	29247715	rs3760318
chr1	231816842	rs12042938
chr17	78348494	rs6565681
chr16	19156016	rs8062326
chr10	17130693	rs11254363
chr5	40401509	rs17234657
chr9	102723692	rs10760706
chr16	73029160	rs7193343
chr19	47207654	rs11083846
chr11	116586283	rs7350481
chr19	41673848	rs8105815
chr6	142767633	rs3748069
chr17	47084711	rs9674544
chr20	59268710	rs6027755
chr6	31106268	rs3130573
chr19	39743165	rs8099917
chr16	53816275	rs8050136
chr12	69827658	rs10748128
chr15	42984288	rs16957063
chr1	209988047	rs10863790
chr11	14098482	rs17556665
chr11	10388782	rs2923084
chr13	43727849	rs1324015
chr19	8672000	rs7249094
chr14	35832666	rs8016947
chr17	44019712	rs242557
chr13	58904313	rs10492604
chr5	96124330	rs30187
chr16	56993324	rs3764261
chr2	61186829	rs13003464
chr9	126446778	rs10818854
chr7	50225391	rs7805803
chr15	71645120	rs12899618
chr3	46339812	rs9990343
chr6	29702510	rs2523395
chr19	46202172	rs2287019
chr13	31113379	rs11618202
chr7	22985010	rs2286492
chr18	57503378	rs8093763
chr18	20724328	rs4800148
chr6	32657578	rs7774434
chr7	92408370	rs445
chr12	53273904	rs902774
chr16	85944439	rs391525
chr11	61655305	rs1000778
chr3	56966246	rs2062583
chr8	124696867	rs2294015
chr3	170971291	rs2088885
chr11	116298367	rs490592
chr17	45013271	rs17608766
chr14	96169131	rs7158782
chr10	76808760	rs7919006
chr19	38735613	rs8102476
chr16	50719103	rs9302752
chr1	10796866	rs880315
chr9	123652898	rs881375
chr18	31420010	rs1013696
chr3	102203045	rs2063640
chr10	13755544	rs1541010
chr3	186666461	rs16861329
chr1	85772009	rs233100
chr14	24033070	rs2281680
chr13	98960762	rs4318070
chr1	20171860	rs6426833
chr6	152068364	rs1999805
chr1	96943994	rs1973993
chr17	56448297	rs2257205
chr13	28929711	rs17086609
chr18	20735408	rs4369779
chr1	173301516	rs1342038
chr4	100274286	rs1789924
chr12	9876091	rs10466829
chr3	185511687	rs4402960
chr3	187687074	rs9820070
chr20	55991695	rs6092477
chr1	197781198	rs12134279
chr16	28539848	rs4788084
chr2	62713533	rs6545946
chr10	53493473	rs7922491
chr4	10104670	rs717615
chr11	128206410	rs6590322
chr20	49375242	rs6122972
chr2	85699750	rs7577642
chr6	150358012	rs9479482
chr3	58370177	rs6445975
chr10	23665438	rs1398024
chr6	31258837	rs9468925
chr7	107479519	rs4730273
chr1	66310865	rs10493389
chr4	77771345	rs17002253
chr1	145723645	rs1967017
chr20	50559652	rs6068020
chr6	16742033	rs697739
chr5	150440097	rs2233287
chr17	54850329	rs4794665
chr9	15986716	rs1927702
chr20	61895920	rs1406961
chr9	21747803	rs4636294
chr6	475489	rs12210050
chr11	61815803	rs4963452
chr14	23840033	rs10137082
chr3	188112554	rs1464510
chr4	26085511	rs10517086
chr12	93978504	rs11107116
chr18	54752314	rs1557351
chr7	100453208	rs314370
chr10	121429633	rs2234962
chr5	56031884	rs889312
chr2	43359061	rs12466022
chr6	138199417	rs610604
chr14	98642572	rs10484128
chr6	41925304	rs11968166
chr13	41110884	rs2721051
chr11	131336074	rs992564
chr10	6099045	rs2104286
chr18	55454377	rs10503019
chr10	72332440	rs10999409
chr12	68500075	rs7134599
chr21	44478497	rs6586282
chr22	38569006	rs738322
chr12	110704487	rs11065611
chr14	33282470	rs2383378
chr14	96122408	rs8015016
chr15	68198911	rs448720
chr4	84374480	rs1494961
chr3	19375791	rs2053506
chr5	2335581	rs17586674
chr10	126696872	rs4962416
chr1	115734091	rs195204
chr15	43559231	rs748404
chr20	5037774	rs261360
chr2	134437959	rs1901440
chr16	57006590	rs7499892
chr2	60719970	rs766432
chr10	18759629	rs7076247
chr3	29575463	rs1530057
chr7	80236014	rs13236689
chr10	115781527	rs2782980
chr13	111030578	rs7319311
chr16	27374400	rs1801275
chr8	128093297	rs1016343
chr1	63191777	rs12130333
chr9	22033366	rs2157719
chr2	12640741	rs1534422
chr19	41937095	rs17318596
chr7	27976563	rs10486567
chr9	22098574	rs4977574
chr2	9721896	rs6432018
chr2	47844505	rs6544997
chr21	45615561	rs762421
chr15	77963887	rs9652490
chr12	125033933	rs12423712
chr7	128573967	rs4728142
chr11	75909619	rs4944092
chr2	177909595	rs1529093
chr20	3381549	rs965469
chr8	69992380	rs2912522
chr9	331490	rs10813766
chr20	33867697	rs619865
chr8	126540051	rs1551398
chr6	106829537	rs6568433
chr10	36648040	rs1779876
chr22	39332623	rs1014971
chr2	60584819	rs243021
chr12	24389660	rs1464500
chr1	17331676	rs3738814
chr12	11855624	rs2187642
chr5	149210848	rs32579
chr5	176817636	rs6420094
chr5	109496960	rs4460176
chr6	148423371	rs9390537
chr21	36533662	rs2834812
chr16	68820946	rs9929218
chr10	123337335	rs2981579
chr5	180226673	rs655601
chr19	8469738	rs2967605
chr7	83911271	rs488333
chr6	13332467	rs499818
chr11	124606285	rs12807809
chr1	50937848	rs3827730
chr14	75322794	rs8014204
chr14	56525569	rs398652
chr20	6035228	rs2326679
chr10	89338633	rs9664222
chr10	13155726	rs1561570
chr5	77630854	rs6881634
chr11	2839751	rs2237892
chr22	43518275	rs742134
chr15	51516055	rs2899472
chr17	46617019	rs6504340
chr14	64235556	rs7157785
chr3	167837748	rs4345115
chr6	167534290	rs3093023
chr3	49721532	rs3197999
chr17	56584205	rs2302189
chr4	89883979	rs7671167
chr10	63752159	rs7089424
chr16	61123147	rs2639889
chr8	128413305	rs6983267
chr9	90235794	rs11141915
chr9	139266496	rs4077515
chr2	37940542	rs4670766
chr16	56997233	rs1864163
chr17	70696103	rs8066857
chr20	60243411	rs944260
chr19	3159769	rs11880198
chr4	77420784	rs1986734
chr11	128380974	rs11221332
chr6	32050758	rs1150754
chr7	72987354	rs2286276
chr12	66227257	rs7979673
chr9	82345881	rs2151145
chr1	232246027	rs10746514
chr1	66169679	rs12753193
chr1	167420425	rs2056626
chr6	142679572	rs6570507
chr8	144657600	rs2290416
chr1	2513216	rs734999
chr8	11276542	rs2002030
chr6	16127407	rs3757354
chr1	22490724	rs7521902
chr6	106568034	rs548234
chr13	29278450	rs1305088
chr9	10260263	rs2475335
chr6	31838713	rs494620
chr12	125307053	rs11057830
chr11	8252853	rs110419
chr13	42952145	rs9594738
chr7	107580839	rs2158836
chr19	11682495	rs7253363
chr15	74336633	rs5742915
chr11	76270683	rs7130588
chr8	23526463	rs1512268
chr16	87991051	rs4843747
chr10	91002927	rs1412444
chr10	34088053	rs1412115
chr17	59497277	rs757608
chr6	396321	rs12203592
chr21	40469520	rs378108
chr15	91114376	rs12915189
chr11	113106455	rs12279261
chr13	51106555	rs1239947
chr2	229969798	rs6436839
chr1	2069681	rs3753242
chr15	36293605	rs4923705
chr11	2810731	rs2237886
chr10	112006486	rs716595
chr8	54410208	rs10958369
chr19	50926742	rs3745516
chr19	49869051	rs2303759
chr17	56010960	rs8074980
chr16	3023605	rs886427
chr10	62185494	rs4948418
chr15	79274046	rs3743200
chr6	29670261	rs3129055
chr22	39687484	rs54211
chr13	96951433	rs2038823
chr10	1156165	rs10794720
chr1	120257576	rs477992
chr2	234672639	rs6742078
chr15	70048157	rs10152591
chr2	11220562	rs6739054
chr12	111884608	rs3184504
chr3	182869818	rs683395
chr6	26500563	rs13194984
chr6	148788006	rs6930337
chr9	130107964	rs4130590
chr7	151546589	rs7795096
chr2	70736219	rs454305
chr12	56439209	rs12580100
chr17	76403984	rs4129767
chr20	7552504	rs6108011
chr15	58678512	rs10468017
chr16	88853729	rs837763
chr15	40339494	rs4924410
chr11	125178403	rs10893366
chr19	11195030	rs11668477
chr2	223936738	rs1440072
chr5	131862977	rs4143832
chr19	45414451	rs439401
chr19	47268373	rs11668878
chr14	69278204	rs4899260
chr11	19599971	rs10741780
chr8	128407443	rs10505477
chr7	36917995	rs741301
chr21	45709153	rs2075876
chr6	135494875	rs9321490
chr20	35809783	rs6031882
chr15	68086838	rs2241423
chr6	43897727	rs9472155
chr4	15397906	rs1861046
chr5	156932376	rs2277027
chr1	93303603	rs6604026
chr7	131287990	rs12534221
chr1	11046855	rs9430161
chr5	175956271	rs890835
chr1	17674537	rs2240335
chr2	60762502	rs2556378
chr8	130491752	rs891835
chr12	15930805	rs17415853
chr13	50841323	rs806321
chr8	128815029	rs4410871
chr20	38820805	rs6028945
chr4	13794416	rs10489087
chr11	111171709	rs3802842
chr19	30296853	rs8102137
chr11	1909006	rs3817198
chr15	62380259	rs7178424
chr12	89328335	rs12821256
chr3	189645933	rs710521
chr9	135845035	rs2905072
chr11	117037361	rs7112513
chr8	142104944	rs4961252
chr16	11403893	rs12928822
chr17	46357120	rs2084881
chr10	44775824	rs1746048
chr12	41721430	rs1880887
chr10	102979207	rs11190870
chr10	566379	rs11252926
chr6	31930462	rs429608
chr6	10163968	rs13195786
chr5	1315660	rs4975616
chr4	87958395	rs340630
chr18	40288293	rs8085804
chr6	108988184	rs2153960
chr4	123523875	rs7682241
chr11	76823484	rs3781684
chr2	66781453	rs2300478
chr17	3786907	rs758642
chr19	47208481	rs425105
chr10	78157572	rs10509373
chr14	69408697	rs2268983
chr1	53978119	rs6588480
chr21	43836186	rs11203203
chr16	57005479	rs1532624
chr1	207872290	rs7527798
chr1	196686918	rs6677604
chr3	123094451	rs2877716
chr7	1039003	rs10256972
chr1	177913519	rs10913469
chr20	33565755	rs11906160
chr8	143761931	rs2294008
chr2	213824045	rs12619285
chr4	88755828	rs7698623
chr12	125320850	rs4765623
chr9	109632353	rs4743034
chr1	207786289	rs6701713
chr6	24441746	rs9467160
chr19	46307406	rs8111071
chr17	34819191	rs4796217
chr17	36098040	rs4430796
chr10	3862542	rs6601764
chr10	30096628	rs2986971
chr2	81872922	rs12052359
chr13	27531267	rs17085007
chr10	96751270	rs2185570
chr15	93179175	rs285757
chr7	151407801	rs7805747
chr6	109268050	rs2798641
chr3	184514613	rs4686760
chr1	169608917	rs1569476
chr4	109723126	rs4956211
chr6	33042880	rs987870
chr20	60921044	rs4925386
chr16	81534790	rs2925979
chr3	160340896	rs4679904
chr9	35269819	rs10121009
chr14	67975822	rs1077989
chr20	44534651	rs6065904
chr11	75276178	rs606452
chr7	116346603	rs10243024
chr3	121660664	rs4285028
chr10	64415184	rs7076156
chr6	30848253	rs7756521
chr16	72108093	rs2000999
chr9	108936674	rs7861820
chr11	113961762	rs17116334
chr2	46537604	rs7579899
chr13	80668874	rs9574565
chr8	55437524	rs9298506
chr5	58842774	rs702543
chr3	177095072	rs12629106
chr21	38932778	rs2835810
chr1	92077097	rs1192415
chr17	72268208	rs7219585
chr10	64580575	rs224278
chr6	31870856	rs9267665
chr22	21982892	rs2298428
chr18	46453463	rs4939827
chr1	11856378	rs1801133
chr19	10213154	rs8109578
chr6	33060118	rs2281388
chr6	136133659	rs947583
chr9	16368732	rs7864648
chr4	77198986	rs6812193
chr20	4611877	rs6052699
chr19	2160529	rs3803915
chr22	37258503	rs4821544
chr1	154418879	rs4537545
chr4	148974602	rs6845865
chr15	79224683	rs2289700
chr5	168256240	rs4282339
chr14	91022185	rs17793829
chr6	87466492	rs493187
chr21	16340289	rs2229741
chr5	172595308	rs29784
chr1	205752665	rs947211
chr11	65551957	rs479844
chr7	106359216	rs342275
chr9	75764565	rs3758354
chr6	31843924	rs2736428
chr6	29935250	rs3893464
chr19	33532300	rs10411210
chr16	69588572	rs1364063

## Sheet: Sheet3
PheWAS SNPs in promoter
chr	pos	rs id	Target gene
chr19	7196565	rs2115386	INSR
chr6	29943067	rs6904029	HLA-A
chr2	215672546	rs6435862	BARD1
chr15	75019449	rs2470893	CYP1A1
chr2	42276921	rs4952590	PKDCC
chr8	6323278	rs2916733	MCPH1
chr21	38740824	rs12483205	DYRK1A
chr19	18304700	rs874628	MPV17L2
chr22	50966914	rs470119	TYMP
chr19	45395266	rs157580	TOMM40
chr11	47663049	rs10838738	MTCH2
chr4	55092626	rs2114039	FIP1L1
chr11	88911696	rs1042602	TYR
chr6	31802541	rs9368699	C6orf48
chr18	57963117	rs17773430	MC4R
chr6	159465977	rs1738074	TAGAP
chr6	134158800	rs1208285	TCF21
chr5	110405675	rs3806932	TSLP
chr6	117086378	rs654128	FAM162B
chr6	5260936	rs2224391	LYRM4
chr12	20521654	rs10841496	PDE3A
chr9	123640500	rs1953126	PHF19
chr3	141102833	rs6763931	ZBTB38
chr17	27675226	rs11653144	TAOK1
chr20	3827309	rs4815617	MAVS
chr6	105400837	rs314280	LIN28B
chr13	43032593	rs9594759	TNFSF11
chr7	72856269	rs2240466	BAZ1B
chr12	1856953	rs12230440	ADIPOR2
chr2	54684557	rs11898505	SPTBN1
chr6	31620520	rs3117582	APOM
chr14	69254191	rs4902647	ZFP36L1
chr6	151914113	rs3757318	CCDC170
chr19	46172278	rs11671664	GIPR
chr14	97103807	rs17094273	PAPOLA
chr15	60883281	rs339969	RORA
chr7	7268431	rs10259085	C1GALT1
chr20	8114704	rs6118083	PLCB1
chr4	142142729	rs17007017	ZNF330
chr19	50000009	rs2280401	RPS11
chr17	35850553	rs712039	DUSP14
chr19	1207238	rs3764640	STK11
chr20	1205886	rs397020	RAD21L1
chr6	31431780	rs2395029	MICB
chr10	69991853	rs7916697	ATOH7
chr8	95960511	rs896854	TP53INP1
chr17	80408815	rs9303029	C17orf62
chr19	12146370	rs3745672	CTD-2006C1.10
chr9	93563536	rs290986	SYK
chr6	26233387	rs10946808	HIST1H1D
chr1	20140036	rs1317209	RNF186
chr5	102596720	rs26232	C5orf30
chr10	8093034	rs501764	GATA3
chr6	33086448	rs1883414	HLA-DPB1
chr17	36101156	rs7501939	HNF1B
chr1	111417915	rs2885805	CD53
chr8	23584226	rs13273073	NKX2-6
chr16	82662268	rs4783244	CDH13
chr13	23755127	rs4770403	SGCG
chr1	116310967	rs4074536	CASQ2
chr1	184020945	rs2274432	TSEN15
chr14	69263599	rs1465788	ZFP36L1
chr12	57146069	rs2277339	HSD17B6
chr6	32223258	rs3130320	NOTCH4
chr12	57503775	rs167769	STAT6
chr2	177042633	rs2072590	HOXD3
chr6	26031613	rs10484434	HIST1H3B
chr11	64546391	rs606458	SF1
chr15	73978337	rs8038465	CD276
chr2	211060050	rs2286963	ACADL
chr8	23082971	rs13278062	TNFRSF10A
chr19	1811603	rs7250872	ATP8B3
chr8	99129507	rs2071598	POP1

## Sheet: Sheet4
PheWAS SNPs in eQTL
chr	pos	rs id	Target genes
chr8	96120072	rs4392868	RP11-347C18.3,MIR3150B
chr2	63596836	rs11683229	OTX1
chr2	44073881	rs6544713	ABCG8
chr8	120052238	rs6993813	COLEC10
chr1	169563951	rs6136	F5
chr3	15648004	rs7651039	EAF1-AS1,COLQ
chr5	131744574	rs1016988	PDLIM4,IRF1,AC034220.3,P4HA2,SLC22A5,P4HA2-AS1
chr4	110659067	rs10033900	CASP6,PLA2G12A
chr11	134088682	rs1031381	IGSF9B,JAM3
chr12	121388962	rs2650000	MLEC,SPPL3,ACADS
chr6	31366595	rs2596542	Y_RNA,XXbac-BPG248L24.12,MICA,XXbac-BPG181B23.7
chr12	121403724	rs7953249	SPPL3,MLEC
chr2	127887985	rs12989701	BIN1
chr6	106987370	rs783396	QRSL1,AIM1
chr6	32358513	rs3117098	HLA-DRB1,HLA-DRB6,HLA-DRB5,HLA-DQB1,HLA-DQB1-AS1,BTNL2,HLA-DQA2
chr12	51155663	rs11169552	DIP2B,CERS5
chr1	222164948	rs6687758	RP11-815M8.1,RP11-400N13.2,RP11-191N8.2
chr11	61569830	rs174546	FADS1,FADS2,TMEM258
chr1	107577832	rs4118325	PRMT6,NTNG1
chr19	45740771	rs17356664	MARK4,AC006126.4
chr10	101291593	rs11190140	RP11-129J12.2,RP11-129J12.1,NKX2-3
chr13	44457925	rs3764147	LACC1,CCDC122
chr6	109742015	rs9487094	RP11-425D10.10,AK9,SMPD2
chr11	116732512	rs2075292	SIDT2,TAGLN,PCSK7,RP11-109L13.1
chr5	134372685	rs31198	PITX1
chr21	40291740	rs2836754	AP001044.2
chr22	40820151	rs5757949	RPL4P6
chr2	39109558	rs3099950	DHX57,ARHGEF33,MORN2
chr7	22514053	rs17364464	STEAP1B
chr3	191000808	rs10937470	CCDC50
chr18	29038123	rs1941184	DSG3
chr15	75755467	rs4886707	IMP3,RP11-817O13.6,MAN2C1,SNUPN,NEIL1,SIN3A
chr3	186650790	rs10937275	AC007690.1
chr9	16864521	rs2153271	BNC2
chr19	42066279	rs4803480	CEACAMP3,AC006129.4,CEACAM21,AC006129.1
chr9	91540059	rs1875620	S1PR3
chr6	32401217	rs3135338	HLA-DRA,HLA-DRB1,LY6G5C,HLA-DRB5,HLA-DQB1,XXbac-BPG300A18.13,HLA-DQB1-AS1,XXbac-BPG254F23.6
chr6	29941943	rs2523946	HLA-K,HLA-J,ZNRD1,HLA-H,HCG4P5,HCG4P8,HLA-A,HLA-G,HLA-F,HCG4P11,IFITM4P,ZFP57,HLA-F-AS1,HLA-U,HLA-W,TRIM31,TRIM40,HLA-T
chr1	160852046	rs2274910	CD244,ITLN1,RP11-312J18.6
chr10	96058298	rs3765524	TBC1D12,NOC3L,PLCE1-AS1
chr4	103578637	rs228614	CISD2,LRRC37A15P,MANBA,KRT8P46,RP11-10L12.1,RP11-10L12.2
chr1	155162067	rs4072037	GBAP1,GBA,FAM189B,MUC1,THBS3,EFNA1,RP11-263K19.6,RP11-263K19.4,HCN3
chr1	62931632	rs1167998	DOCK7
chr1	53629585	rs6695567	PODN,SLC1A7
chr21	44445292	rs234720	CBS
chr3	37234589	rs7631605	RP11-129K12.1,GOLGA4,MLH1,LRRFIP2
chr15	51569410	rs2305707	GLDN
chr8	90823687	rs40457	OSGIN2,NBN,RP11-37B2.1
chr6	31274380	rs9264942	STK19P,XXbac-BPG248L24.12,XXbac-BPG248L24.10,PSORS1C1,PSORS1C2,HLA-C,MICB,MICA,XXbac-BPG181B23.7
chr20	44740196	rs6074022	CD40
chr5	131995964	rs20541	IL13
chr5	428236	rs12188164	EXOC3,C5orf55,CTD-2228K2.7,CTD-2228K2.1,CTD-2228K2.5
chr16	11187783	rs12924729	DEXI,RP11-876N24.4
chr6	29943067	rs6904029	HLA-K,HLA-J,HLA-H,HCG4P5,HCG4P8,HLA-G,TRIM31,TRIM31-AS1,HLA-F,HCG4P11,IFITM4P,ZFP57,MICD,HLA-V,TRIM40,MCCD1P2
chr13	24205195	rs9510787	TNFRSF19
chr1	192536813	rs2816316	RP5-1011O1.2,RGS1
chr14	92459958	rs8007661	RP11-529H20.6,TRIP11,RP11-529H20.5,ATXN3
chr17	61563458	rs4329	KCNH6,CSH2,FTSJ3,ACE
chr22	30423460	rs12537	ASCC2
chr5	141479065	rs11167764	NDFIP1
chr1	154426264	rs4129267	IL6R
chr12	56364321	rs2069408	RPS26,AC034102.1,SUOX,RAB5B
chr18	43231622	rs4890568	SLC14A2
chr7	44223721	rs730497	GCK
chr2	222801699	rs824931	EPHA4,CTD-2308L22.1
chr15	90374257	rs2028299	AP3S2,C15orf38,RP11-493E3.1
chr5	169074056	rs169082	SPDL1
chr17	18753870	rs4924935	TVP23B,PRPSAP2
chr21	40465534	rs2836878	AF064858.8,ETS2,AF064858.11
chr6	31475486	rs3132468	HCG27,BAG6,XXbac-BPG248L24.12,HCG22,HLA-C,HLA-B,MUC22,XXbac-BPG299F13.17,DDX39B,MICB
chr6	32433167	rs2395185	HLA-DRB1,HLA-DRB6,XXbac-BPG254F23.6,HLA-DQB1,HLA-DQB2,HLA-DQB1-AS1,HLA-DQA1,HLA-DQA2
chr22	41042091	rs12159200	ADSL,XPNPEP3
chr1	25570081	rs1043879	SDHDP6,RHCE,TMEM50A,RP11-335G20.7,TMEM57,RHD
chr19	55879872	rs1126757	TMEM190,CTD-2105E13.15,RPL28,SUV420H2
chr8	11359638	rs1600249	AF131215.9,AF131215.2,FAM167A,RP11-351I21.7,RP11-351I21.6,RP11-148O21.4,RP11-148O21.6,RP11-148O21.3,RP11-148O21.2
chr22	37581485	rs229527	C1QTNF6
chr12	54342684	rs1443512	HOXC-AS5
chr7	2795957	rs798497	GNA12
chr12	53731891	rs10876432	ESPL1,PFDN5,SP7
chr5	156139569	rs157350	SGCD
chr20	34152782	rs2277862	FER1L4,CPNE1,CEP250,ERGIC3,RP3-477O4.16,RPL36P4,UQCC1
chr2	61136129	rs13031237	PUS10
chr12	57055291	rs2950390	BAZ2A
chr15	66051345	rs6494537	DPP8,PTPLAD1,IGDCC4,DENND4A
chr19	18817903	rs10423674	CRTC1,CRLF1
chr6	31721033	rs3131379	LY6G6C,PSORS1C2,STK19,XXbac-BPG248L24.13,HLA-DRB6,PSORS1C1,HLA-C,CYP21A2,APOM,STK19P,TNXA,NOTCH4,LINC00243,C4A,C4B,CCHCR1,RNF5,MICB,CYP21A1P
chr11	47286290	rs7120118	MADD,LRP4,ACP2,C1QTNF4,PACSIN3,NR1H3
chr4	26944314	rs6844153	STIM2,RP11-293A21.1
chr1	101407519	rs11581062	RP11-421L21.3
chr6	32190406	rs443198	HCG23,NOTCH4,CYP21A2,HLA-DRB1,HLA-DRB5,C4A,HLA-DQB2,RNF5
chr17	44865439	rs2074404	KANSL1-AS1,WNT3,NSF,RP11-259G18.3,MAPT-AS1,RP11-669E14.4,LRRC37A2,MAPT,LRRC37A17P,RP11-259G18.2,LRRC37A,RP11-259G18.1
chr11	16917219	rs11024074	PLEKHA7
chr15	78894339	rs1051730	RP11-160C18.2,CHRNA5,RP11-650L12.2,CHRNA3
chr1	152062767	rs17646946	HRNR
chr6	32670255	rs2856718	HLA-DRB6,HLA-DQA1,HLA-DQB1,HLA-DQB2,HLA-DQB1-AS1,XXbac-BPG254F23.7,XXbac-BPG254F23.6,HLA-DQA2
chr15	78908032	rs8042374	CHRNA5,PSMA4,AC027228.1,RP11-650L12.2,CHRNA3
chr10	69967447	rs6480314	ATOH7,SLC25A16,DNA2,PBLD,RP11-153K11.3
chr2	215672546	rs6435862	AC072062.1,BARD1
chr2	160917497	rs4664308	PLA2R1,LY75,ITGB6
chr11	66662731	rs7122539	ACTN3,CTD-3074O7.2,CTSF
chr6	131809920	rs2807278	ARG1
chr20	44576502	rs7679	PLTP
chr16	75247245	rs7202877	TMEM170A,BCAR1,CFDP1
chr15	48633153	rs11637235	RP11-605F22.1,SLC12A1,RP11-605F22.2,DUT,MYEF2
chr6	31058178	rs4947296	PSORS1C1,PSORS1C2,POU5F1
chr5	1895829	rs12653946	IRX4
chr2	234668570	rs887829	UGT1A6,AC114812.8
chr2	42276921	rs4952590	C2orf91
chr6	32681631	rs9275596	HLA-DRB1,HLA-DRB6,XXbac-BPG254F23.6,HLA-DQB1,XXbac-BPG300A18.13,HLA-DQB2,HLA-DQB1-AS1,TNXA,HLA-DQA1,HLA-DQA2,CYP21A1P
chr10	94465559	rs5015480	EIF2S2P3,HHEX
chr6	24491475	rs1883415	ALDH5A1,GPLD1
chr15	67446785	rs744910	SMAD3
chr19	45382034	rs6859	TOMM40,PVRL2,CTB-129P6.4
chr5	131770805	rs2188962	PDLIM4,SLC22A4,AC116366.6,AC034220.3,P4HA2,SLC22A5,IL5,AC063976.7,P4HA2-AS1
chr13	28197436	rs7097	POLR1D
chr12	118311743	rs4767631	RP11-465L8.1
chr17	44828931	rs199533	KANSL1,KANSL1-AS1,NSFP1,WNT3,FAM215B,NSF,RP11-259G18.3,MAPT-AS1,RP11-669E14.6,RP11-669E14.4,LRRC37A2,MAPT,LRRC37A17P,SPPL2C,RP11-259G18.2,LRRC37A,RP11-259G18.1
chr10	123625190	rs10510102	NSMCE4A
chr3	138119952	rs2306374	A4GNT,MRAS
chr17	2216258	rs391300	SRR,RP1-59D14.5,TSR1,SGSM2,AC090617.1
chr7	2869985	rs1182188	GNA12
chr10	51549496	rs10993994	MSMB,AGAP7
chr7	128717906	rs12537284	IRF5
chr12	9833628	rs3764021	RP11-726G1.1,RP11-599J14.2,CLECL1,RP11-75L1.2
chr4	15737348	rs4698412	CD38,RP11-115L11.1
chr22	18439958	rs1076540	MICAL3
chr19	17394124	rs2363956	MRPL34,ABHD8,OCEL1
chr22	29100711	rs1547014	TTC28,CHEK2
chr17	43719143	rs393152	RP11-293E1.1,CRHR1-IT1,FAM215B,LRRC37A4P,RP11-669E14.6,RP11-669E14.4,LRRC37A2,RP11-798G7.8,AC091132.1,RP11-798G7.5,RP11-707O23.5,DND1P1,FMNL1,ARHGAP27,CTB-39G8.3,ARL17B,KANSL1-AS1,PLEKHM1,RPS26P8,LRRC37A,MAPT-AS1,MAPT,SPPL2C,CRHR1,RP11-259G18.2,RP11-259G18.3,RP11-259G18.1
chr9	112945405	rs7032940	C9orf152
chr19	18304700	rs874628	KIAA1683,PDE4C,MPV17L2
chr5	141523000	rs1062158	NDFIP1,PCDHGC3
chr11	2233574	rs7127900	TH
chr1	113190807	rs17030613	ST7L,RP11-426L16.3,MOV10,WNT2B
chr22	50966914	rs470119	TYMP,ODF3B,SCO2
chr6	32363215	rs1980493	CYP21A1P,CYP21A2,HLA-DRB6,HLA-DRB5,NOTCH4,C4A,C4B,RNF5,MICB,HLA-DQA2,HLA-DMA
chr6	32667910	rs2647044	HLA-DQB1-AS1,STK19,STK19P,NOTCH4,CYP21A2,HLA-DRB6,TNXA,C4A,C4B,HLA-DQB2,HLA-DRB5,HLA-DMA,HLA-DMB,HLA-DQA1,CYP21A1P
chr6	49488908	rs9473582	MUT,CENPQ
chr6	32338695	rs3129943	RNF5,NOTCH4,CYP21A2,HLA-DRB1,HLA-DRB5,C4A,C4B,HLA-DQB2,HLA-DMA,CYP21A1P
chr22	37534034	rs2284033	IL2RB
chr3	39523003	rs1768208	MOBP,CX3CR1,RPSA
chr1	175120079	rs6701037	KIAA0040
chr1	159710517	rs11265263	NCSTN
chr18	67531642	rs763361	CD226
chr22	29130012	rs738722	CHEK2,TTC28
chr16	67708897	rs12449157	NUTF2,GFOD2,PSMB10,CTRL,LCAT,PRMT7,PARD6A,ESRP2,TSNAXIP1,RANBP10,AC009061.1,DUS2
chr6	86117129	rs494562	NT5E,RP11-30P6.6
chr6	31024808	rs9262632	CCHCR1,XXbac-BPG248L24.10,PSORS1C1,PSORS1C2,XXbac-BPG299F13.17,HCG22,MICA
chr19	45395266	rs157580	APOE
chr1	146854836	rs4950322	RP11-337C18.10,RP11-337C18.9,PRKAB2,CHD1L,FMO5
chr3	53118739	rs2336725	RFT1,SERBP1P3,ITIH4-AS1,SFMBT1,RP11-894J14.5
chr6	32282854	rs6910071	NOTCH4,HLA-DQA2
chr11	47663049	rs10838738	MADD,MTCH2,FNBP4,C1QTNF4,RAPSN,NDUFS3,MYBPC3
chr14	76613678	rs935334	GPATCH2L,RP11-361H10.3,ESRRB
chr17	7091650	rs314253	ELP5
chr3	121344140	rs3772130	SLC15A2,IQCB1,GOLGB1
chr10	94462882	rs1111875	EIF2S2P3,HHEX
chr2	234184417	rs3792109	ATG16L1
chr4	18017730	rs6830062	DCAF16
chr21	44436177	rs2839619	CBS
chr6	32664458	rs2647012	HLA-DRB1,HLA-DRB6,XXbac-BPG254F23.6,HLA-DQB1,XXbac-BPG300A18.13,HLA-DQB2,HLA-DQB1-AS1,HLA-DQA1,HLA-DQA2,CYP21A1P
chr16	56985139	rs9989419	NLRC5
chr11	118477367	rs498872	TREH,AP002954.6
chr6	32218843	rs3115573	HLA-C,HLA-DRB1,PRRT1,XXbac-BPG248L24.12,CYP21A1P
chr6	32590925	rs3129763	NOTCH4,HLA-DRB6,HLA-DRB5,HLA-DQB1,C4A,HLA-DQB2,HLA-DQB1-AS1,HLA-DQA1,CYP21A1P
chr2	105897740	rs1020064	C2orf49
chr11	48518893	rs7395662	C1QTNF4,FOLH1
chr1	16299312	rs10927875	CLCNKA,HSPB7,RP11-169K16.8,NBPF1
chr7	25871109	rs1055144	AC003090.1
chr6	130358428	rs6899976	L3MBTL3,RP11-73O6.3
chr19	39580737	rs472265	PAK4
chr1	19839115	rs12138950	CAPZB
chr17	39046881	rs2315504	TMEM99
chr17	73060073	rs11077773	ATP5H
chr5	176378574	rs365132	FGFR4,ZNF346,UIMC1
chr19	58770883	rs260461	CTD-3138B18.5
chr6	34195011	rs1776897	C6orf1
chr17	38062196	rs2305480	PGAP3,ORMDL3,GSDMA,GSDMB,RP11-387H17.4,ZPBP2
chr9	16915021	rs3814113	BNC2
chr2	204721752	rs1024161	CTLA4
chr17	38066240	rs2290400	PGAP3,PPP1R1B,ORMDL3,GSDMA,GSDMB,RP11-387H17.4,ZPBP2
chr11	68840160	rs3750965	RP11-554A11.7,TPCN2
chr5	35874575	rs6897932	LMBRD2
chr11	112085316	rs2250417	IL18,RPS12P21,BCO2
chr12	58062667	rs10876993	OS9,RP11-571M6.7,XRCC6BP1,TSFM,METTL21B,SLC26A10,CYP27B1
chr2	215635794	rs3768716	AC072062.1,BARD1
chr22	38545619	rs6001027	PLA2G6,AL021977.1,TMEM184B,MAFF,BAIAP2L2
chr6	32671103	rs13192471	XXbac-BPG254F23.6,HLA-DRB6,HLA-DQA1,HCG23,HLA-DQB2
chr6	25776949	rs11754288	U91328.19,RP11-457M11.5,SLC17A1,SLC17A3
chr3	38719935	rs9851724	SCN5A
chr10	70019371	rs12571093	ATOH7,RUFY2,DNA2,PBLD,RP11-153K11.3
chr19	44932972	rs1434579	ZNF285
chr11	46893108	rs2306029	LRP4-AS1,MDK,LRP4,C11orf49,CTD-2384B9.1,ARHGAP1
chr17	4836381	rs6065	SPAG7,GP1BA
chr16	67902070	rs2271293	NFATC3,RP11-96D1.5,GFOD2,CTRL,LCAT,PRMT7,SLC12A4,RP11-96D1.7,TSNAXIP1
chr19	47661493	rs307896	BBC3
chr6	32414273	rs3129890	HLA-DRB9,HLA-DRB1,HLA-DRB6,C4A,HLA-DRB5
chr20	4677092	rs6107516	PRNP
chr6	31093587	rs3815087	CCHCR1,XXbac-BPG248L24.10,PSORS1C1,PSORS1C2,HLA-L,STK19P,C6orf15
chr7	21607352	rs12670798	DNAH11
chr12	783484	rs12425791	RP11-218M22.1
chr11	124017493	rs4936894	VWA5A,OR8G3P
chr6	31802541	rs9368699	NOTCH4,MICB,CDSN,TNXA
chr7	92264410	rs2282978	GATAD1,CDK6
chr2	105378957	rs12615966	MRPS9
chr16	52635164	rs3112612	CASC16
chr22	21939675	rs5754217	CCDC116,KB-1440D3.14,UBE2L3
chr3	138025396	rs9846480	A4GNT,MRAS
chr6	32680928	rs7765379	HLA-DQA1,HLA-DQA2
chr22	23593051	rs5751614	BCR,FBXW4P1
chr17	40514201	rs744166	STAT3
chr7	150667210	rs3807375	AOC1,KCNH2
chr18	57963117	rs17773430	RP11-396N11.1
chr6	10982973	rs3734398	SYCP2L,ELOVL2-AS1
chr2	46642249	rs2346177	TMEM247
chr11	85838808	rs10792830	C11orf73
chr2	61066666	rs1432295	PUS10
chr4	154154000	rs12644284	TRIM2
chr12	68961584	rs12313946	NUP107
chr19	41302706	rs7937	ADCK4,C19orf54
chr17	37543449	rs7208487	PGAP3,RP11-690G19.3,FBXL20,PPP1R1B
chr22	27042106	rs744016	TPST2
chr6	159465977	rs1738074	RP1-111C20.4
chr4	88775243	rs1471403	SPP1
chr4	6270056	rs4689388	WFS1
chr15	53940307	rs10518733	WDR72
chr2	200676926	rs7605378	AC073043.1
chr6	150298842	rs1853665	ULBP2,ULBP1
chr5	131819921	rs2070729	AC116366.6,P4HA2,SLC22A5,RAD50,P4HA2-AS1,AC004041.2
chr19	33364628	rs8101881	TDRD12,NUDT19,SLC7A9
chr11	65349756	rs6591182	MAP3K11,EHBP1L1
chr5	44875005	rs7716600	RP11-53O19.1,RP11-53O19.3
chr18	21140432	rs1805081	NPC1,C18orf8
chr12	57527283	rs11172113	LRP1
chr21	40465178	rs2242944	AF064858.8,AF064858.11,AF064858.7
chr21	43227915	rs7279297	PRDM15
chr11	83455707	rs3885683	CCDC90B
chr2	227093745	rs2943641	RP11-395N3.2,IRS1
chr6	26093141	rs1800562	U91328.19,U91328.22
chr22	24992266	rs5751901	GGT1
chr9	100740124	rs4743150	C9orf156,NANS
chr20	52791518	rs2248359	CYP24A1
chr5	110405675	rs3806932	CTC-551A13.1,WDR36,TSLP
chr5	1320722	rs402710	TERT
chr16	90084561	rs11648785	GAS8,DBNDD1,URAHP,DEF8,C16orf3
chr7	107503441	rs4598195	CTB-13F3.1,DLD
chr6	29849619	rs2523809	HLA-H,HLA-A,MICD,HLA-W,HLA-U,ZDHHC20P1
chr5	96129512	rs27434	CTD-2260A17.1,ERAP1,CTD-2260A17.3,ERAP2
chr4	1095281	rs3796619	FGFRL1,RNF212
chr19	19361735	rs1064395	TM6SF2,YJEFN3,CILP2,LPAR2,HAPLN4,SUGP1,ZNF506
chr14	72057355	rs11848785	RP1-261D10.2
chr6	31002616	rs4248154	HCG27,PSORS1C2,HLA-L,HLA-C,PSORS1C3,HCG22,XXbac-BPG299F13.17,POU5F1
chr1	41839822	rs4660531	FOXO6,RP11-399E6.4
chr3	133475722	rs1799852	TF
chr12	49676010	rs10875943	TUBA1C,C1QL4,RP11-161H23.5,RP11-386G11.10
chr6	167360389	rs2236313	AL133458.1,RPS6KA2,RNASET2
chr12	20473758	rs7134375	PDE3A
chr1	165687205	rs4656461	TMCO1,RP11-466F5.8
chr15	90447946	rs7178909	AP3S2,C15orf38
chr15	83726179	rs1568657	BTBD1,HOMER2,C15orf40
chr12	112072424	rs11065987	ALDH2
chr4	17797966	rs7678436	DCAF16
chr15	84573041	rs7183263	GOLGA6L5,AC103965.1,RP11-182J1.10,CSPG4P11
chr9	136154867	rs495828	ABO
chr6	160833664	rs9364554	SLC22A3
chr19	10395683	rs5498	ICAM5,ICAM4
chr6	160840252	rs7758229	SLC22A3
chr14	24830850	rs1950500	ADCY4,NFATC4,DHRS1
chr16	12016919	rs10852344	RP11-166B2.1,AC007216.1
chr1	117100957	rs1335532	CD58
chr6	5260936	rs2224391	LYRM4
chr5	42375243	rs979233	GHR
chr12	110368201	rs2292354	GLTP,VPS29,TCTN1,TRPV4
chr8	11343973	rs2736340	AF131215.9,AF131215.2,FAM167A,RP11-351I21.6,BLK,RP11-148O21.4,RP11-148O21.6,RP11-148O21.3,RP11-148O21.2
chr5	142441794	rs3776331	NR3C1
chr1	89123443	rs6699417	GBP2,CCBL2
chr2	166583244	rs6710518	GALNT3
chr6	160137687	rs4516970	MRPL18,PNLDC1
chr2	158977794	rs2074955	AC005042.4,PKP4
chr1	19568972	rs710865	EMC1,UBR4,RP1-43E13.2
chr10	91372533	rs11185790	IFIT3
chr2	27741237	rs780094	AC074117.10,SNX17,FNDC4,GCKR,KRTCAP3,NRBP1
chr10	104719096	rs12413409	MIR1307,WBP1L,ARL3,MARCKSL1P1,CYP17A1-AS1
chr4	5758869	rs735172	CRMP1,EVC
chr20	62349586	rs4809330	SLC2A4RG,STMN3
chr7	116186241	rs3807989	AC002066.1
chr6	32336187	rs3129934	XXbac-BPG154L12.4,HCG23,PRRT1,HLA-DRB1,HLA-DRB6,HLA-DRB5,HLA-DQB2,HLA-DQB1,XXbac-BPG300A18.13,CYP21A2,HLA-DQB1-AS1,HLA-DQA1,XXbac-BPG254F23.6,HLA-DQA2
chr11	102695108	rs495366	WTAPP1,MMP1
chr17	21284223	rs4640244	KCNJ12
chr15	28530182	rs1667394	HERC2
chr12	2091257	rs11062040	RP5-1096D14.6
chr2	219756383	rs7349332	PLCD4
chr14	93103309	rs10498635	RIN3
chr1	183837032	rs4651156	RGL1
chr15	58746830	rs3825776	ADAM10
chr15	65183801	rs1719271	PLEKHO2,ANKDD1A,PIF1
chr11	1941946	rs909116	TNNT3
chr5	81939318	rs1032757	ATP6AP1L
chr1	153479998	rs4845552	RN7SL44P,S100A6,S100A3
chr6	33086249	rs3117035	HCG24,HLA-DPB2
chr19	49214470	rs281380	IZUMO1,RASIP1,FUT2,MAMSTR
chr3	41925398	rs1052501	RPL36P20,ULK4
chr5	101859317	rs1502844	SLCO4C1
chr6	31602967	rs1046089	BAG6,CYP21A2,PRRC2A,LY6G6C,LY6G5C,HLA-DRB5,C4A,C4B,DDAH2
chr9	123640500	rs1953126	PSMD5,TRAF1,PSMD5-AS1,MEGF9,FBXW2
chr17	7491177	rs4227	SHBG,TNFSF12,SNORA67,CHRNB1,CD68
chr4	95562877	rs17021918	PDLIM5
chr5	127522543	rs10089	CTC-228N24.3,SLC12A2
chr11	63991801	rs1059440	RP11-783K16.13,RP11-783K16.10,PLCB3,PRDX5,TEX40,FKBP2,AP003774.1,TRPT1,PPP1R14B
chr3	133484029	rs3811647	TF,RP11-404G16.2,SRPRB,RAB6B,TFP1
chr6	32577380	rs660895	HLA-DRB1,XXbac-BPG254F23.6,HLA-DQB1,HLA-DOB,HLA-DQB2,HLA-DQB1-AS1,HLA-DQA1,HLA-DQA2
chr10	96707202	rs4086116	C10orf129
chr15	75125645	rs6495122	ULK3,SCAMP5,SCAMP2,CSK,PPCDC,MPI
chr9	139121740	rs12338076	QSOX2
chr10	60082668	rs16912145	IPMK,CISD1
chr7	28189411	rs1635852	JAZF1-AS1,JAZF1
chr2	182007800	rs1018326	UBE2E3
chr6	31322559	rs2523608	XXbac-BPG248L24.12,HCG22,HLA-B,PSORS1C3,MICB,MICA
chr2	135837906	rs7570971	DARS,MCM6,UBXN4
chr15	74229065	rs893817	LOXL1,RP11-24D15.1
chr2	181996045	rs13010713	UBE2E3
chr6	29906691	rs2860580	HLA-K,HLA-J,HCG4P11,HCG4P5,HLA-A,HLA-G,HLA-F,HLA-H,IFITM4P,ZFP57,MICF,HLA-W,HLA-T
chr10	118827560	rs7078160	KIAA1598
chr16	67911517	rs8060686	GFOD2,PSMB10,CTRL,LCAT,PRMT7,PARD6A,SLC12A4,TSNAXIP1,RANBP10,DUS2
chr2	207634236	rs2277912	MDH1B,FASTKD2
chr17	44859144	rs415430	KANSL1,KANSL1-AS1,WNT3,FAM215B,RP11-259G18.3,MAPT-AS1,RP11-669E14.6,RP11-669E14.4,LRRC37A2,MAPT,LRRC37A17P,SPPL2C,RP11-259G18.2,LRRC37A,RP11-259G18.1
chr1	24519920	rs4649203	IFNLR1,RP11-10N16.2
chr10	51524971	rs3123078	MSMB,NCOA4,AGAP7
chr15	75382542	rs12148488	PPCDC,SCAMP5,MPI
chr20	33764554	rs867186	RP4-614O4.11,EIF6,PROCR
chr2	113832312	rs6761276	IL36A,IL1RN,IL36RN,IL36B,PSD4
chr11	112456221	rs7105881	RP11-356J5.12
chr16	15131974	rs1136001	RRN3,NTAN1,RP11-72I8.1,NPIPA5
chr1	165616588	rs6686643	MGST3,ALDH9A1
chr6	32663851	rs6457617	HLA-DRB1,HLA-DRB6,XXbac-BPG254F23.6,HLA-DQB1,XXbac-BPG300A18.13,HLA-DQB2,HLA-DQB1-AS1,HLA-DRB5,HLA-DQA1,HLA-DQA2,CYP21A1P
chr6	116387134	rs1999930	FRK,DSE,NT5DC1
chr6	31472720	rs2855812	STK19P,PSORS1C1,CYP21A2,C4A,MICB,CYP21A1P
chr1	11862778	rs17367504	MTHFR,CLCN6
chr1	169995802	rs1541160	C1orf112,KIFAP3
chr11	116782974	rs11216185	PCSK7
chr1	200892137	rs296547	RP11-168O16.2,C1orf106,MROH3P
chr8	120044829	rs6469804	COLEC10
chr12	122365583	rs7961894	DENR,WDR66
chr4	106688904	rs10516526	NPNT,INTS12,GSTCD,RP11-45L9.1
chr6	149762537	rs2179367	TAB2,NUP43,GINM1,RP11-350J20.5
chr18	12809340	rs1893217	RP11-973H7.1
chr14	92427222	rs7153027	RP11-529H20.6,TRIP11,RP11-529H20.5,ATXN3
chr3	133410661	rs1867504	TF,SRPRB,TFP1
chr11	118611781	rs10892279	TREH,AP002954.6
chr19	49208865	rs504963	RASIP1,SEC1P,NTN5,MAMSTR,IZUMO1,FUT2,FAM83E
chr7	106938420	rs3815148	HBP1
chr11	27679916	rs6265	BDNF
chr4	75224590	rs1350666	EREG
chr6	32155581	rs204993	CYP21A2,HLA-DRB1,AGER,HLA-DRB5,C4A,C4B,HLA-DQB2,HLA-DQB1-AS1,RNF5,HLA-DQA1,HLA-DMA
chr10	99637578	rs531676	CRTAC1
chr6	111673714	rs240993	RP5-1112D6.7,RP5-1112D6.4,KIAA1919
chr9	130619637	rs7865146	AK1,RP11-203J24.9,ENG
chr13	24293859	rs753955	MIPEP
chr14	75626042	rs910316	RP11-950C14.3,ACYP1,RPS6KL1,RP11-950C14.7,EIF2B2,MLH3,ZC2HC1C,NEK9,DLST,TMED10
chr9	27536397	rs2814707	C9orf72
chr2	68598955	rs17035378	PLEK
chr10	96070375	rs3781264	NOC3L,PLCE1-AS1
chr19	45146103	rs7255066	CEACAM22P,PVR,CEACAM19
chr17	56847945	rs9303401	CTD-2200P10.1,TRIM37,SKA2,RAD51C,U3
chr7	143109139	rs11767557	FAM115D,ARHGEF35,EPHA1-AS1,TAS2R60,OR2A7
chr5	96111371	rs13160562	CTD-2260A17.1,ERAP1,CTC-506B8.1
chr1	40028180	rs4660293	OXCT2P1,PABPC4,BMP8A,RP11-69E11.4
chr14	36649246	rs944289	RP11-116N8.4
chr5	1342714	rs31489	TERT
chr19	17590281	rs11666579	SLC27A1
chr14	54410919	rs4444235	BMP4
chr4	100250419	rs1789891	ADH1A
chr3	67531388	rs6792584	SUCLG2,RP11-81N13.1
chr11	108175462	rs1801516	ACAT1
chr6	135426573	rs4895441	ALDH8A1,HBS1L,CTA-212D2.2
chr3	141102833	rs6763931	ZBTB38
chr8	89760311	rs7004633	MMP16
chr6	32050067	rs185819	HLA-DQB1-AS1,XXbac-BPG248L24.12,HLA-C,CYP21A2,HLA-DRB1,HLA-DRB6,HLA-DQB1,XXbac-BPG300A18.13,ATF6B,MICB,HLA-DQA2,CYP21A1P
chr2	188343497	rs7586970	AC007319.1,TFPI,GAPDHP59,CALCRL
chr6	109598964	rs13210693	PTCHD3P3,CCDC162P,C6orf183,CD164
chr2	663483	rs12999373	AC092159.3
chr1	241878547	rs12569163	OPN3
chr11	57203009	rs11229030	SLC43A3,PRG2,RP11-624G17.3,RTN4RL2
chr10	71099913	rs7072268	HK1
chr22	40452119	rs9623117	RP3-496C20.1
chr5	158750769	rs3213094	AC008697.1
chr1	59162148	rs2811893	MYSM1
chr6	160402705	rs6917747	RP11-288H12.3,IGF2R,RP11-288H12.4
chr1	11171226	rs17036350	EXOSC10
chr5	78829249	rs7713917	PAPD4
chr12	45774908	rs17095830	ANO6
chr6	167383075	rs9355610	AL133458.1,RNASET2
chr17	27675226	rs11653144	TP53I13
chr15	84286492	rs2562784	GOLGA6L5,AC103965.1
chr17	58024275	rs180515	RPS6KB1,DHX40
chr6	118578043	rs89107	SSXP10
chr2	97410949	rs6746896	LMAN2L
chr22	21964761	rs4821112	CCDC116,KB-1440D3.14,UBE2L3
chr6	130349119	rs6569648	L3MBTL3,RP11-73O6.3
chr1	151895093	rs10788819	THEM4
chr10	70931474	rs1802295	HKDC1,RP11-227H15.5
chr15	85825567	rs6496932	RP11-561C5.7,RP11-561C5.5
chr9	34743681	rs951005	FAM205A
chr6	105400837	rs314280	LINC00577
chr15	49735297	rs4338740	FAM227B,FGF7,SECISBP2L,RP11-295H24.3,DTWD1
chr21	44448718	rs2839627	U2AF1,CBS,PKNOX1
chr11	64357072	rs505802	NRXN2
chr8	75294975	rs4471028	GDAP1
chr11	46052575	rs16938437	GYLTL1B,SLC35C1
chr15	38838264	rs8035957	RP11-102L12.2,RP11-275I4.2,RASGRP1
chr2	25276284	rs6733301	ADCY3
chr9	22770886	rs10811771	RP11-399D6.2,RP11-370B11.3
chr7	50470604	rs4132601	FIGNL1
chr11	107481518	rs10431058	ELMOD1
chr11	66826160	rs7112925	ACTN3,ANKRD13D,CTD-3074O7.2
chr15	68036852	rs12593813	MAP2K5,SKOR1
chr8	11349186	rs13277113	AF131215.9,AF131215.2,FAM167A,RP11-351I21.6,BLK,RP11-148O21.4,RP11-148O21.6,RP11-148O21.3,RP11-148O21.2
chr7	75953297	rs758944	AC004980.9,SRCRB4D,UPK3B,AC004980.8
chr6	160960359	rs6919346	SLC22A3
chr19	8271721	rs7258249	CERS4
chr4	79280693	rs1268789	FRAS1
chr21	27002377	rs17001239	GABPA,MRPL39
chr1	16393357	rs9442235	CLCNKA,FAM131C
chr15	75033400	rs2472299	ULK3,CPLX3,LMAN1L,CSK,MPI
chr12	20857467	rs10770705	SLCO1C1
chr15	49039797	rs784411	CEP152
chr17	54773238	rs227731	NOG
chr5	74651084	rs3846662	GCNT4,ANKDD1B
chr14	71352648	rs36563	PCNX
chr5	35943042	rs860413	LMBRD2
chr11	32895664	rs10767971	QSER1
chr4	95514609	rs12500426	PDLIM5
chr11	17409572	rs5219	OR7E14P,KCNJ11,RP1-239B22.5,NCR3LG1
chr4	964359	rs11248060	DGKQ
chr4	10324160	rs9291683	RP11-448G15.1,SLC2A9
chr11	17408630	rs5215	OR7E14P,KCNJ11,RP1-239B22.5,NCR3LG1
chr1	149892872	rs11205277	RP11-196G18.24,HIST2H2AA3,RP11-196G18.22
chr7	72856269	rs2240466	MLXIPL,BCL7B
chr11	118743772	rs6421571	AP002954.6,TREH
chr2	44072576	rs4299376	ABCG8
chr22	42218856	rs7364180	SMDT1,NDUFA6,ACO2
chr4	82149831	rs710841	PRKG2
chr3	196553867	rs2084385	PAK2
chr7	98021211	rs9649213	BRI3,TECPR1,BAIAP2L1
chr3	51071713	rs13088462	RP11-804H8.6,RPL29,GRM2,TEX264
chr7	2763102	rs798544	GNA12
chr1	152300817	rs3126085	RP11-107M16.2,FLG-AS1,HRNR,FLG
chr3	119219934	rs2293370	POGLUT1
chr8	38031345	rs16887244	RP11-90P5.2,DDHD2,LSM1,BAG4
chr11	18419806	rs2896526	RP11-613F22.5,SAA1,LDHAL6A
chr6	167532793	rs3093024	RNASET2
chr10	102075479	rs603424	SCD,AL139819.1
chr2	239306268	rs3739070	TRAF3IP1,AC016757.3
chr7	50664922	rs12540874	FIGNL1
chr12	1856953	rs12230440	CACNA2D4
chr3	185529080	rs1470579	IGF2BP2
chr15	78806023	rs8034191	RP11-160C18.2,CHRNA5,PSMA4,RP11-650L12.2,CHRNA3
chr6	118680374	rs11970286	SSXP10
chr2	27743154	rs780092	FNDC4,GCKR
chr17	37976469	rs9303277	PGAP3,ORMDL3,GSDMA,GSDMB,RP11-387H17.4,ZPBP2
chr14	103563195	rs8017161	RP11-736N17.8
chr3	99167107	rs2670321	AC055723.1,COL8A1
chr3	12551807	rs6766510	TSEN2
chr12	129324938	rs10744391	GLT1D1
chr22	22131125	rs2283792	LL22NC03-86G7.1,TOP3BP1,TOP3B
chr2	27730940	rs1260326	AC074117.10,KRTCAP3,SNX17,NRBP1,FNDC4
chr6	31620520	rs3117582	LY6G6C,PSORS1C2,STK19,XXbac-BPG248L24.13,HLA-DRB6,PSORS1C1,HLA-C,CYP21A2,FLOT1,APOM,STK19P,TNXA,NOTCH4,LINC00243,C4A,C4B,CCHCR1,RNF5,MICB,CYP21A1P
chr22	30581722	rs5753037	UQCR10,ASCC2,MTMR3,CTA-85E5.10
chr3	128038373	rs10934853	EEFSEC,RUVBL1
chr15	51969668	rs17525472	MAPK6
chr5	131995843	rs1295686	IL13
chr6	32076499	rs2269426	BAG6,XXbac-BPG248L24.12,HLA-DRB6,TNXA,ATF6B,HLA-DQA2,CYP21A1P
chr16	28837515	rs8049439	EIF3CL,RP11-1348G14.6,SH2B1,RP11-1348G14.4,NPIPB7,NFATC2IP,MIR4721,NUPR1,SULT1A1,SULT1A2,SPNS1,LAT,IL27,NPIPB6,EIF3C,SBK1,CDC37P1,RP11-435I10.5,TUFM
chr3	15295364	rs1318937	CAPN7,SH3BP5-AS1
chr6	32172993	rs3131296	HLA-DQA1,BAG6,HLA-C,CYP21A2,HLA-DMA,HLA-DRB5,NOTCH4,HLA-DQB1,C4A,C4B,HLA-DQB2,STK19P,WASF5P,RNF5,MICB,CYP21A1P
chr2	43806918	rs10495903	PLEKHH2
chr11	72433098	rs1552224	ARAP1
chr1	172862234	rs9286879	RP1-15D23.2
chr13	28058404	rs7336332	MTIF3
chr1	205764640	rs823156	RAB7L1,PM20D1
chr4	90639515	rs11931074	MMRN1
chr20	33849179	rs1555322	EPB41L1,FAM83C,RP4-614O4.11,EIF6,MMP24-AS1
chr20	5840539	rs4815868	CHGB
chr11	64097233	rs694739	AP003774.1,CCDC88B,PPP1R14B
chr10	5886734	rs2380205	ANKRD16,RP11-318E3.4
chr19	46034558	rs8111589	PPM1N,OPA3
chr4	1078187	rs1670533	FGFRL1,RNF212
chr17	38069949	rs7216389	PGAP3,ORMDL3,GSDMA,GSDMB,RP11-387H17.4,ZPBP2
chr6	32184345	rs404860	SKIV2L
chr21	42746081	rs45430	MX2
chr21	45647421	rs4819388	AP001057.1,ICOSLG
chr6	32586854	rs9271366	TAP2,CYP21A2,HLA-DRB1,HLA-DRB6,HLA-DRB5,XXbac-BPG254F23.6,HLA-DQB1,XXbac-BPG300A18.13,HLA-DQB2,PRRT1,HLA-DQB1-AS1,HLA-DQA1,HLA-DQA2
chr9	38041142	rs7873102	RP11-3J10.4
chr7	3915564	rs6462411	SDK1
chr17	38128648	rs3859192	GSDMA,GSDMB,ORMDL3,MED24,ZPBP2
chr2	56096892	rs3791679	EFEMP1
chr4	82165790	rs994014	PRKG2
chr11	31210771	rs16921914	IMMP1L
chr16	89667337	rs154659	VPS9D1
chr15	75077367	rs1378942	ULK3,SCAMP5,SCAMP2,CSK,MPI
chr9	130976557	rs2502731	CIZ1,RP11-216B9.6
chr17	38040763	rs2872507	PGAP3,ORMDL3,GSDMA,GSDMB,RP11-387H17.4,ZPBP2
chr8	120435812	rs2071518	NOV,RP11-4K16.2
chr12	90013089	rs2681492	ATP2B1,RP11-981P6.1
chr14	61072875	rs10483727	SIX6,C14orf39,SALL4P7
chr19	19789528	rs2304130	MEF2B
chr17	27917771	rs3110496	ANKRD13B,ABHD15,TP53I13,GIT1,RP11-68I3.4,CORO6
chr8	32412359	rs2439312	RP11-1002K11.1
chr12	54687232	rs10506328	HNRNPA1,RP11-834C11.3
chr10	18950555	rs10829156	RP11-499P20.2,NSUN6
chr9	95429120	rs9969804	OGN,IPPK,ECM2,CENPP
chr16	74472696	rs10871290	RFWD3
chr10	96734339	rs10509680	CYP2C9,C10orf129
chr7	97816327	rs6465657	LMTK2,BHLHA15,RP11-307C18.1,BRI3,TECPR1,BAIAP2L1,RP4-607J23.2
chr10	51593354	rs7085433	AGAP8,FAM21D,TIMM23,RP11-592B15.4
chr10	76295789	rs7924176	ADK
chr21	38491095	rs1003719	TTC3-AS1,PIGP,TTC3
chr1	78623626	rs17391694	FUBP1
chr12	56737973	rs2066808	RP11-977G19.11,CNPY2,IL23A,STAT2
chr17	38121993	rs3894194	PGAP3,PPP1R1B,ORMDL3,GSDMA,GSDMB,MED24,RP11-387H17.4,ZPBP2
chr5	131723288	rs2073643	PDLIM4,SLC22A4,AC034220.3,P4HA2,SLC22A5,AC063976.7,P4HA2-AS1
chr1	109818530	rs646776	SORT1,PSRC1,CELSR2
chr8	30262786	rs2979481	RBPMS-AS1
chr4	109046960	rs956237	RP11-286E11.2,CYP2U1
chr1	228997835	rs801114	RP4-799G3.2
chr1	75913826	rs1857353	SLC44A5
chr9	27533984	rs10812610	C9orf72
chr6	135452152	rs6569992	CTA-212D2.2
chr10	124165615	rs6585827	ARMS2,PLEKHA1
chr9	27561049	rs774359	C9orf72
chr3	141078188	rs9857275	ZBTB38
chr1	205237137	rs1668871	DSTYK,TMEM81,CNTN2,TMCC2
chr16	89755903	rs258322	DBNDD1,SPATA33,GAS8,FANCA,C16orf3,CHMP1A,URAHP
chr7	7268431	rs10259085	C1GALT1
chr1	244176424	rs476141	RP11-261C10.5
chr15	77777632	rs7119	RP11-797A18.4,RP11-307C19.1,HMG20A,RP11-797A18.3,PEAK1
chr17	17715101	rs11868035	AC122129.1,SREBF1,TOM1L2
chr3	186551711	rs1648707	RFC4
chr2	61772257	rs6545883	KIAA1841,RP11-493E12.2,AHSA2,AC016747.3,RP11-493E12.1
chr14	32353250	rs2039485	NUBPL
chr7	44235668	rs4607517	GCK
chr10	78315224	rs11001819	C10orf11
chr12	90609017	rs10745527	RP11-753N8.1
chr6	35402785	rs4713858	TEAD3,TCP11
chr15	85430969	rs3743162	AC103965.1,RP11-182J1.16,GOLGA6L5,NMB,CSPG4P11,LINC00933,WDR73,RP11-182J1.14
chr7	116162729	rs4236601	AC002066.1,CAV2,CAV1
chr6	31265490	rs2247056	HCG27,CCHCR1,XXbac-BPG248L24.12,VARS2,HLA-C,HLA-B,PSORS1C2,PSORS1C1,XXbac-BPG299F13.17,LINC00243,FLOT1,WASF5P,XXbac-BPG181B23.7,TCF19,MICA,CYP21A1P
chr7	29184489	rs10486607	CPVL
chr7	149289464	rs354033	ZNF767
chr4	142142729	rs17007017	ZNF330
chr22	38544298	rs2284063	PLA2G6,AL021977.1,TMEM184B,MAFF,BAIAP2L2
chr9	111854246	rs523340	TMEM245,CTNNAL1
chr7	99207876	rs7792939	TAF6
chr8	101330209	rs1371867	RNF19A,SPAG1
chr5	147845815	rs3995090	SPINK7,FBXO38
chr19	17389704	rs8170	ANKLE1,PLVAP,MRPL34,ABHD8,BABAM1,OCEL1
chr20	33975181	rs6088813	CEP250,ERGIC3,GDF5,RP3-477O4.16,EDEM2,RPL36P4,FAM83C,UQCC1
chr15	71109147	rs1549318	LARP6
chr6	36922684	rs1405069	RP1-90K10.4
chr2	165513091	rs10195252	SLC38A11
chr9	117568766	rs6478109	TNFSF15
chr4	53757000	rs2898681	DANCR
chr11	61557803	rs102275	FADS1,FADS2,TMEM258
chr1	21786068	rs4654748	PFN1P10,NBPF3,NBPF2P,ALPL
chr12	56518408	rs11171747	RPS26,AC034102.1,SUOX,RAB5B
chr1	157669278	rs3761959	RP11-367J7.3,FCRL3
chr2	61224259	rs10181042	AHSA2,AC016747.3,RP11-493E12.1
chr13	40350912	rs7993214	COG6
chr12	9910164	rs4763879	CLEC2B,CLECL1
chr12	49218171	rs2070615	CACNB3,RP11-386G11.10
chr6	32373698	rs3806156	HLA-DRB1,HLA-DRB6,XXbac-BPG254F23.6,HLA-DQB1,XXbac-BPG300A18.13,HLA-DQB2,HLA-DQB1-AS1,HLA-DQA1,HLA-DQA2
chr19	50000009	rs2280401	ALDH16A1,FCGRT
chr2	61217542	rs10188217	AHSA2,AC016747.3,RP11-493E12.1
chr6	32658079	rs7775228	HLA-DRB6,HLA-DQB1,HLA-DQB2,HLA-DPA1,HLA-DQB1-AS1,HLA-DQA2
chr11	47127153	rs7117404	CTD-2384B9.1,C1QTNF4,LRP4
chr4	852313	rs1564282	DGKQ,GAK
chr6	25488583	rs2274089	U91328.19
chr19	53384185	rs6509701	CTD-2331H12.5,ZNF468
chr19	49206985	rs602662	RASIP1,SEC1P,NTN5,MAMSTR,IZUMO1,FUT2
chr11	203788	rs2280543	BET1L
chr11	589564	rs4963128	TMEM80,HRAS,PHRF1,EPS8L2,RNH1
chr6	110007647	rs9400317	AK9
chr20	62309839	rs6010620	STMN3
chr1	8046672	rs12727642	PARK7
chr4	1734239	rs798766	RP11-1398P2.1,AC016773.1,TACC3,TMEM129,FGFR3,FAM53A
chr22	22845240	rs5751168	ZNF280B
chr2	169791438	rs552976	G6PC2
chr1	231816842	rs12042938	DISC1
chr3	133399702	rs2718812	TF,TFP1
chr1	161472158	rs10800309	FCGR2C
chr22	29847722	rs13053817	RFPL1,RFPL1S
chr16	31334236	rs11150610	KAT8,ITGAX,HSD3B7,PYDC1
chr9	102723692	rs10760706	STX17
chr2	239095422	rs12472274	ILKAP,HES6,FAM132B
chr14	88826682	rs17124581	SPATA7
chr19	47207654	rs11083846	SLC1A5,STRN4,CTB-174O21.2,PRKD2,FKRP
chr11	116586283	rs7350481	RP11-109L13.1
chr6	25813150	rs1165196	U91328.19,TRIM38,SLC17A1,SLC17A3
chr1	219644224	rs2605100	RP11-392O17.1
chr12	53727955	rs2016266	ESPL1,PFDN5,SP7
chr6	142767633	rs3748069	GPR126
chr17	47084711	rs9674544	IGF2BP1,UBE2Z
chr16	29885447	rs4787483	MVP,YPEL3,TBX6,CDIPT-AS1,INO80E,SEZ6L2
chr6	31106268	rs3130573	CCHCR1,XXbac-BPG248L24.12,HCG22,XXbac-BPG299F13.17,C4A,TCF19,XXbac-BPG181B23.7
chr12	69827658	rs10748128	FRS2
chr6	1573613	rs2338	RP11-157J24.2
chr15	42984288	rs16957063	CCNDBP1
chr8	128424792	rs7014346	CASC8
chr2	8949070	rs7587928	RP11-434B12.1
chr16	11238783	rs2903692	DEXI,RP11-876N24.4
chr17	35850553	rs712039	TADA2A,SYNRG
chr4	76332975	rs2903698	RCHY1,RP11-542G1.2
chr11	46849360	rs1007738	LRP4-AS1,LRP4,DDB2,CTD-2384B9.1,ARHGAP1,CKAP5
chr15	75044238	rs2472304	ULK3,SCAMP5,CSK,MPI
chr18	44585420	rs2576037	RP11-49K24.8,HDHD2
chr6	32681277	rs2858331	HLA-DQB1,HLA-DRB6,XXbac-BPG254F23.6,HLA-DOB
chr9	100549013	rs7850258	FOXE1
chr2	103070568	rs917997	SLC9A4,IL1RL1,IL18RAP,IL18R1,AC007278.2,AC007278.3
chr6	34552797	rs2814944	C6orf106,UHRF1BP1,RP3-391O22.3,RP11-140K17.3
chr17	7417663	rs6761	CHRNB1,TNFSF12,FGF11,SLC35G6
chr4	104137790	rs4699052	CISD2,LRRC37A15P,BDH2,MANBA
chr19	1207238	rs3764640	STK11
chr2	61081542	rs702873	PUS10
chr2	242502956	rs12479254	ATG4B,BOK
chr3	38593393	rs12053903	SNORA6
chr17	44019712	rs242557	RP11-707O23.5,KANSL1,CRHR1-IT1,NSFP1,DND1P1,RP11-798G7.8,LRRC37A,PLEKHM1,LRRC37A2,MAPT,LRRC37A4P,KANSL1-AS1,RP11-259G18.2,RP11-259G18.3,ARL17A,CRHR1
chr5	96124330	rs30187	ERAP2,ERAP1,CTD-2260A17.3,CTD-2260A17.1
chr16	56993324	rs3764261	NLRC5
chr2	61186829	rs13003464	AHSA2,RP11-493E12.1
chr9	74887703	rs11143230	GDA,RP11-63P12.6
chr12	112521448	rs4767364	AC003029.1,HECTD4,RP3-462E2.3,ALDH2,BRAP,TMEM116
chr6	151901409	rs4870044	CCDC170
chr15	76158983	rs1394125	UBE2Q2
chr9	22362104	rs961831	DMRTA1
chr6	29702510	rs2523395	HLA-K,HLA-J,HCG4P11,HCG4P5,HCG4P8,HLA-G,HLA-A,TRIM31-AS1,HLA-F,HLA-H,IFITM4P,ZFP57,HLA-F-AS1,HLA-V
chr10	65133822	rs7923609	NRBF2,MRPL35P2
chr3	120017480	rs796825	RP11-174O3.3
chr4	148400819	rs6842241	EDNRA
chr6	31431780	rs2395029	NOTCH4,TNXA,MICB,XXbac-BPG181B23.7
chr9	123690239	rs3761847	TRAF1,PSMD5,PHF19,PSMD5-AS1,MEGF9,CNTRL,FBXW2,C5
chr1	95692310	rs1414896	TMEM56,RP11-57H12.5,RWDD3,RP11-57H12.3
chr3	32488534	rs12638540	CMTM7
chr7	22985010	rs2286492	FAM126A
chr10	37982097	rs7474896	RP11-393J16.4
chr16	90066936	rs4785763	MC1R,CDK10,DBNDD1
chr3	48487048	rs730566	P4HTM,WDR6,RP11-24C3.2,NICN1,NCKIPSD,QRICH1,NICN1-AS1,GPX1,MRPS18AP1,KLHDC8B,TMA7,AMT,ARIH2
chr2	112665201	rs17174870	TMEM87B,MERTK
chr6	32026808	rs12198173	STK19P,FKBPL,TNXB,HLA-DRB6,TNXA,HLA-DOB,RNF5,MICB
chr20	42989267	rs4812829	OSER1
chr15	79111093	rs4380028	RP11-160C18.2,ADAMTS7
chr6	32657578	rs7774434	HLA-DRA,STK19P,HLA-DRB1,HLA-DRB6,HLA-DQB1,HLA-DQB1-AS1,XXbac-BPG254F23.6,HLA-DQA2
chr3	186530484	rs266717	RFC4,RP11-573D15.1
chr12	112486818	rs17696736	ALDH2
chr12	57204160	rs12367822	BAZ2A
chr20	33909784	rs6088792	CEP250,EIF6,GDF5,RPL36P4,FAM83C,UQCC1
chr8	60130296	rs3110127	TOX
chr18	53210302	rs613872	RP11-397A16.2
chr7	38240908	rs4723738	TRGC2,STARD3NL
chr11	61655305	rs1000778	FADS2
chr10	90771829	rs2234978	ACTA2,FAS,ACTA2-AS1,RP11-399O19.9
chr19	10469975	rs12720356	CTD-2369P2.8,ICAM4,ICAM5
chr9	136149229	rs505922	ABO
chr17	43216281	rs4986172	HEXIM1,DCAKD,NMT1,ACBD4
chr17	45013271	rs17608766	RPRML
chr5	594083	rs11739663	CTD-2589H19.6,CTD-2228K2.7,CEP72,AC026740.1,SLC9A3
chr19	38735613	rs8102476	CATSPERG,AC008982.2,PPP1R14A
chr3	4437358	rs794185	ITPR1
chr3	52584787	rs2251219	GNL3,NEK4,RP5-966M1.6,GLYCTK-AS1,GLYCTK,ITIH4-AS1,PBRM1,TMEM110,NT5DC2,MUSTN1
chr16	50719103	rs9302752	RP11-327F22.6,NOD2
chr6	45095163	rs9395066	SUPT3H
chr8	39548378	rs1349547	ADAM18
chr7	25901639	rs12700667	AC003090.1
chr9	123652898	rs881375	PSMD5,TRAF1,PSMD5-AS1,MEGF9,FBXW2
chr12	96271428	rs1036429	RNU6-247P,NTN4,RP11-536G4.2,RP11-536G4.1
chr17	72699833	rs10512597	CD300LF
chr15	91521337	rs8042680	RCCD1,AC068831.3,MAN2A2,AC068831.10,VPS33B,AC068831.15,PRC1-AS1,PRC1
chr8	57100149	rs7833986	RPS20
chr3	36862980	rs4624519	LRRFIP2
chr14	24033070	rs2281680	JPH4
chr6	31074030	rs6457327	CCHCR1,XXbac-BPG248L24.12,HCG22,PSORS1C1,HLA-B,PSORS1C3,PSORS1C2,HLA-E,GTF2H4,MUC22,POU5F1,C4A,SFTA2,TCF19
chr4	88919106	rs2725236	PKD2,SPP1
chr6	31274555	rs10484554	STK19P,XXbac-BPG248L24.10,PSORS1C1,PSORS1C2,TNXA,WASF5P,MICB,XXbac-BPG181B23.7
chr5	1113244	rs4580814	SLC12A7
chr12	32436409	rs708224	BICD1
chr1	21821757	rs1780324	PFN1P10,NBPF3,NBPF2P,ALPL
chr1	20171860	rs6426833	OTUD3
chr1	1005806	rs3934834	C1orf159
chr11	64048912	rs477895	RP11-783K16.13,RP11-783K16.10,PLCB3,PRDX5,TEX40,FKBP2,AP003774.1,TRPT1,PPP1R14B
chr20	47343059	rs6063312	PREX1
chr22	50435480	rs5771069	PIM3
chr1	201081943	rs2281845	RP11-567E21.3,IGFN1,ASCL5
chr3	49210732	rs7617480	P4HTM,WDR6,DALRD3,MIR5193,NICN1,NCKIPSD,CCDC71,QRICH1,CCDC36,NICN1-AS1,FAM212A,GPX1,UBA7,KLHDC8B,TMA7,ACTBP13,RHOA,RNF123,AMT,ARIH2
chr10	69991853	rs7916697	ATOH7,PBLD,RP11-153K11.3
chr6	29723161	rs9258260	MICE,HLA-F-AS1,HLA-F,HCG4P11
chr13	23903791	rs4770433	SACS
chr1	96943994	rs1973993	PTBP2
chr5	176784512	rs4075958	F12,RGS14,FGFR4
chr6	25548288	rs441460	SCGN
chr17	56448297	rs2257205	BZRAP1
chr14	24883887	rs8017377	NYNRIN
chr2	234673309	rs4148325	UGT1A6,AC114812.8
chr22	40697581	rs139909	FAM83F
chr1	156255456	rs6684514	SMG5,CCT3,TMEM79,PAQR6,C1orf85
chr8	95960511	rs896854	CCNE2,TP53INP1,RP11-347C18.4
chr17	80408815	rs9303029	C17orf62,NARF
chr19	12146370	rs3745672	CTD-2006C1.2
chr6	32376471	rs3763313	MICB,HLA-DRB6,HCG23,HLA-DOB,HLA-DQB2
chr4	100274286	rs1789924	ADH1C,ADH4
chr12	9876091	rs10466829	RP11-75L1.2,CLECL1
chr16	31048079	rs10871454	KAT8,RP11-196G11.2,STX1B,PRSS53,VKORC1,ZNF668,HSD3B7
chr3	185511687	rs4402960	IGF2BP2
chr6	34618893	rs2814993	C6orf106,UHRF1BP1,RP3-391O22.3,RP11-140K17.3
chr6	33033022	rs3077	HLA-DPA1,HLA-DPB1,HLA-DPB2,COL11A2,RPL32P1
chr1	197781198	rs12134279	RP11-448G4.2
chr15	78898723	rs12914385	RP11-160C18.2,CHRNA5,ADAMTS7,RP11-650L12.2,CHRNA3
chr16	28539848	rs4788084	EIF3CL,EIF3C,SH2B1,RP11-1348G14.4,NPIPB6,SBK1,MIR4721,NPIPB7,NUPR1,SULT1A1,SULT1A2,SPNS1,IL27,NFATC2IP,RP11-1348G14.6,RP11-435I10.3,CDC37P1,RP11-435I10.5,TUFM,CCDC101
chr2	234273242	rs838705	ATG16L1,USP40,DGKD
chr11	126243952	rs11220462	ST3GAL4
chr1	68635390	rs2566755	WLS
chr15	78926018	rs950776	CHRNA5,PSMA4,RP11-650L12.2,CHRNA3
chr2	62713533	rs6545946	TMEM17
chr4	10104670	rs717615	RP11-448G15.1,SLC2A9
chr20	49375242	rs6122972	PARD6B
chr2	21294975	rs541041	APOB
chr10	70011838	rs3858145	ATOH7,DNA2,PBLD,RP11-153K11.3
chr6	150358012	rs9479482	ULBP2,RAET1L
chr2	62551472	rs10865331	B3GNT2
chr10	30335122	rs2505083	KIAA1462
chr3	58370177	rs6445975	RP11-802O23.3,RP11-359I18.5,PXK,RPP14,PDHB,ABHD6
chr6	31258837	rs9468925	HCG27,XXbac-BPG248L24.13,XXbac-BPG248L24.12,XXbac-BPG248L24.10,HLA-C,HLA-B,PSORS1C3,PSORS1C2,VARS2,XXbac-BPG299F13.17,POU5F1,CCHCR1,WASF5P
chr10	94481917	rs7923837	EIF2S2P3,HHEX,TNKS2-AS1
chr1	25674785	rs3091242	SDHDP6,RP3-465N24.5,RHCE,TMEM50A,RP11-335G20.7,TMEM57,RHD
chr6	15089151	rs6941421	RP1-190J20.2
chr1	145723645	rs1967017	NUDT17,PDZK1
chr5	131784393	rs12521868	PDLIM4,SLC22A4,AC116366.6,AC034220.3,P4HA2,SLC22A5,IL5,AC063976.7,P4HA2-AS1
chr9	93563536	rs290986	SYK
chr6	109634828	rs11966072	CCDC162P,C6orf183,CD164
chr1	169099483	rs10919071	NME7,ATP1B1
chr11	27583129	rs7481311	LIN7C
chr12	47372270	rs2711721	SLC38A4
chr1	94611300	rs2774920	ABCD3
chr6	32687973	rs9275698	HLA-DRB1,HLA-DRB5,C4A,CYP21A1P
chr8	8717007	rs332034	ERI1
chr6	32409530	rs3129882	HLA-DRB1,HLA-DRB6,HLA-DQA2
chr14	60683430	rs216518	PCNXL4
chr9	15986716	rs1927702	CCDC171
chr13	95874956	rs1926657	ABCC4
chr9	21747803	rs4636294	MTAP
chr11	61815803	rs4963452	INCENP
chr2	242371101	rs757978	AC005104.3,SEPT2
chr20	17122593	rs852069	PCSK2
chr6	31136453	rs3130501	HCG27,CCHCR1,XXbac-BPG248L24.12,HCG22,HLA-C,HLA-B,PSORS1C2,MUC22,PSORS1C1,POU5F1,SFTA2,TCF19
chr2	61164331	rs13017599	PUS10
chr1	184002874	rs756199	TSEN15
chr7	100453208	rs314370	TRIP6,ACHE,SLC12A9,GIGYF1,SRRT
chr12	56412487	rs1701704	RPS26,IKZF4,AC034102.1,SUOX,RAB5B
chr6	32961361	rs9500927	HLA-DPB1,HLA-DPB2,HLA-DQB2,HLA-DMB,HLA-DMA
chr21	30141021	rs2832077	N6AMT1,AF131217.1
chr5	56031884	rs889312	SETD9
chr5	52195033	rs1551943	ITGA1
chr6	41925304	rs11968166	MED20,PRICKLE4
chr6	135427144	rs9376092	ALDH8A1,HBS1L,CTA-212D2.2
chr9	22062134	rs1011970	CDKN2B
chr6	32671248	rs1794275	XXbac-BPG254F23.6,HLA-DRB5,HLA-DQA1,HLA-DQB2
chr22	23922983	rs140174	AP000345.1
chr9	108427062	rs1463984	TMEM38B
chr10	72332440	rs10999409	ADAMTS14
chr17	43513441	rs11012	CRHR1-IT1,LRRC37A4P,RP11-669E14.6,RP11-669E14.4,RP11-798G7.8,RP11-798G7.5,RP11-707O23.5,DND1P1,FMNL1,NSFP1,ARHGAP27,LRRC37A,KANSL1-AS1,PLEKHM1,RPS26P8,MAPT-AS1,MAPT,SPPL2C,CRHR1,RP11-259G18.2,RP11-259G18.3,RP11-259G18.1
chr22	38569006	rs738322	PLA2G6,AL021977.1,TMEM184B,MAFF,BAIAP2L2
chr17	43805194	rs9303521	RP11-707O23.5,CRHR1-IT1,DND1P1,RP11-798G7.8,ARHGAP27,LRRC37A,MAPT-AS1,PLEKHM1,LRRC37A2,MAPT,LRRC37A4P,KANSL1-AS1,RP11-798G7.5,RP11-259G18.1,RP11-259G18.2,RP11-259G18.3,CRHR1
chr16	31347748	rs3925075	ITGAX,PYDC1
chr20	59853938	rs1970546	CDH4
chr19	42521108	rs8099939	RABAC1,GRIK5
chr15	68198911	rs448720	PIAS1,MAP2K5
chr2	219934348	rs1052483	SLC23A3
chr2	231091223	rs13397985	SP140
chr4	84374480	rs1494961	SLC25A14P1,HELQ,MRPS18C
chr11	64129722	rs538147	AP003774.1,CCDC88B,PPP1R14B,RPS6KA4
chr20	17368542	rs6044777	PCSK2
chr6	33542538	rs210138	LINC00336,ITPR3,UQCC2,BAK1
chr5	102596720	rs26232	EIF3KP1,PPIP5K2,PAM
chr6	50803050	rs987237	TFAP2B
chr15	43559231	rs748404	LCMT2,TGM5,TGM7,ZSCAN29,STRC,STRCP1
chr6	33540209	rs210134	ITPR3,BAK1
chr2	24247514	rs7561273	UBXN2A,TP53I3,AC008073.7,FAM228B,FAM228A,AC009228.1
chr20	5037774	rs261360	TMEM230
chr6	126698719	rs9388489	CENPW
chr3	156626091	rs12638253	METTL15P1,LEKR1,LINC00886
chr6	25997458	rs12216125	TRIM38,U91328.21,U91328.19,SLC17A2,U91328.22
chr19	51773802	rs1878047	CTD-3187F8.7,VSIG10L,SIGLEC22P,SIGLECL1,CTD-3187F8.2
chr9	27490967	rs7046653	C9orf72
chr6	34546560	rs2814982	C6orf106,UHRF1BP1
chr1	152550018	rs4085613	LCE4A,LCE3E,LCE3A,LCE3C,LCE3D,SPRR1B
chr6	33086448	rs1883414	HSD17B8,HLA-DPB1,HLA-DPB2
chr1	63191777	rs12130333	ATG4C,DOCK7
chr6	25820439	rs17270561	HIST1H2BA,TRIM38,U91328.19,U91328.22
chr15	40595627	rs1869901	PLCB2
chr1	22702858	rs6696981	WNT4
chr14	58397916	rs808225	SLC35F4
chr11	61597972	rs1535	FADS1,FADS2,TMEM258
chr16	30642867	rs7197475	KAT8,HSD3B7,C16orf93,RNF40
chr9	27543281	rs3849942	C9orf72
chr14	100133942	rs2895811	HHIPL1
chr19	41937095	rs17318596	ATP5SL,C19orf69,B3GNT8,EXOSC5,CTC-435M10.6
chr3	16395668	rs690037	DPH3
chr1	159272060	rs2251746	FCER1A
chr22	37919267	rs9607469	CARD10
chr16	23634026	rs420259	DCTN5
chr2	216898658	rs7590720	XRCC5
chr7	26891665	rs7804356	SKAP2,HOXA5
chr5	65739439	rs10514995	MAST4
chr2	47844505	rs6544997	KCNK12
chr10	96741053	rs1057910	CYP2C9,C10orf129
chr21	45615561	rs762421	AIRE
chr18	60082093	rs3018362	PIGN
chr1	200960307	rs2297909	RP11-168O16.2,KIF21B,C1orf106,MROH3P
chr2	234183368	rs2241880	ATG16L1
chr7	128573967	rs4728142	IRF5
chr20	3381549	rs965469	SLC4A11,ITPA,C20orf194
chr2	231106724	rs10201872	SP140
chr19	10397238	rs281437	CTD-2369P2.8,ICAM4,ICAM1
chr8	11684463	rs2645424	RP11-589N15.2,CTSB
chr9	136139265	rs657152	ABO
chr20	33867697	rs619865	RP4-614O4.12
chr14	81451229	rs12101261	CEP128,NMNAT1P1,TSHR
chr1	150860471	rs7412746	CTSK,HORMAD1,CERS2,ARNT,ANXA9,GOLPH3L,RP11-316M1.12,CTSS
chr6	32244627	rs3130340	NOTCH4,CYP21A2,HLA-DRB1,HLA-DRB5,C4A,C4B,WASF5P,RNF5
chr20	23578189	rs1158167	CST3,NAPB,RP11-218C14.8
chr6	542159	rs6918152	EXOC2,RP1-20B11.2
chr2	203745885	rs6725887	FAM117B,CARF,NBEAL1,ICA1L
chr11	85868640	rs3851179	PICALM
chr20	62343956	rs2315008	STMN3
chr4	8503359	rs1949733	ACOX3,RP11-689P11.2,RP11-689P11.3,TRMT44
chr1	224538940	rs11579964	CNIH4,RP11-365O16.3
chr1	17331676	rs3738814	RP1-37C10.3,SDHB,CROCCP4,CROCC,NBPF1,MST1L,PADI2,MST1P2,RP11-108M9.5,ATP13A2,RP11-108M9.4,MFAP2
chr17	44081064	rs8070723	RP11-293E1.1,CRHR1-IT1,FAM215B,LRRC37A4P,RP11-669E14.6,RP11-669E14.4,LRRC37A2,RP11-798G7.8,AC091132.1,RP11-798G7.5,RP11-707O23.5,LRRC37A17P,DND1P1,FMNL1,ARHGAP27,CTB-39G8.3,LRRC37A,KANSL1-AS1,PLEKHM1,RPS26P8,WNT3,MAPT-AS1,MAPT,SPPL2C,CRHR1,RP11-259G18.2,RP11-259G18.3,RP11-259G18.1
chr11	41852664	rs1484948	RP11-375D13.2
chr1	38196841	rs731174	SF3A3,EPHA10
chr5	176817636	rs6420094	SLC34A1,RGS14,FGFR4
chr18	77573548	rs4799088	KCNG2
chr1	25768937	rs10903129	SDHDP6,RP3-465N24.5,RHCE,TMEM50A,TMEM57,C1orf63,RP11-335G20.7,RHD
chr8	74007347	rs12677663	RP11-531A24.5,SBSPON
chr6	105612220	rs11962089	BVES,POPDC3
chr11	85164751	rs10898392	SYTL2
chr1	226564691	rs3219090	PARP1
chr16	68820946	rs9929218	CDH1,RP11-354M1.2,ZFP90
chr6	32428285	rs6903608	HLA-DRB1,HLA-DRB6,HLA-DRB5,HLA-DQB1,RPL32P1,HLA-DQB1-AS1,XXbac-BPG254F23.6,HLA-DQA2
chr12	69828681	rs11177669	FRS2
chr8	23584226	rs13273073	RP11-213G6.2
chr17	61712964	rs7209435	MAP3K3,DDX42,FTSJ3,TCAM1P,CD79B,PSMC5
chr19	8469738	rs2967605	2017-03-02
chr6	13332467	rs499818	RP1-257A7.4,TBC1D7
chr6	31616366	rs805303	GPANK1,LY6G6C,BAG6,CYP21A2,HLA-DRB1,LY6G5C,HLA-DRB5,C4A,C4B,CCHCR1,DDAH2
chr20	35766337	rs8115854	RPN2,MROH8,RBL1
chr14	75322794	rs8014204	DLST,AREL1,RPS6KL1
chr8	119923873	rs4355801	COLEC10
chr10	89338633	rs9664222	RP11-57C13.3
chr2	85794297	rs10187424	VAMP8,GGCX
chr10	13155726	rs1561570	OPTN
chr5	77630854	rs6881634	LHFPL2,SCAMP1
chr10	65261184	rs2893923	NRBF2,MRPL35P2
chr22	43518275	rs742134	BIK
chr15	51516055	rs2899472	CYP19A1
chr10	96547463	rs12767583	MTND4P19,CYP2C19
chr17	46617019	rs6504340	HOXB2,HOXB3,HOXB-AS1
chr2	169763148	rs560887	G6PC2
chr12	121160615	rs2066938	UNC119B,SPPL3,ACADS
chr6	167534290	rs3093023	RNASET2
chr3	49721532	rs3197999	RBM6,NICN1,WDR6,MST1,NICN1-AS1,FAM212A,GPX1,UBA7,APEH,RNF123,AMT
chr22	32745916	rs5998432	SLC5A4
chr15	77747190	rs7178572	RP11-797A18.4,RP11-307C19.1,RP11-307C19.2
chr2	169774071	rs563694	G6PC2
chr2	127889637	rs7561528	BIN1
chr17	56584205	rs2302189	TRIM37,RNU1-60P,BZRAP1,U3,SUPT4H1,SKA2,TEX14,RAD51C
chr6	30025503	rs259919	HLA-K,ZNRD1,HLA-F-AS1,HLA-G,HLA-H,ZFP57,RNF39,DDX39BP2,HLA-T,HLA-W,HLA-U,ZDHHC20P1
chr7	37436854	rs11984075	ELMO1
chr3	133494354	rs1049296	TF,SRPRB
chr2	20888265	rs13385191	C2orf43
chr2	102986222	rs3771166	AC007248.7,AC007278.2,IL18R1,IL18RAP,AC007278.3
chr2	9924387	rs2357266	RP11-521D12.5
chr10	96405329	rs12772169	RP11-400G3.3,HELLS,MTND4P19,CYP2C19,C10orf129
chr9	139266496	rs4077515	SEC16A,CARD9,INPP5E,PMPCA,SDCCAG3
chr10	94347830	rs6583826	EIF2S2P3,HHEX
chr5	583442	rs4957048	CEP72,CTD-2228K2.7,CTD-2589H19.6,AC026740.1,SLC9A3
chr1	72765116	rs2568958	RPL31P12
chr16	56997233	rs1864163	NLRC5
chr5	1877280	rs4975709	MRPL36
chr12	121424861	rs7310409	MLEC
chr9	124422403	rs7025486	DAB2IP
chr1	8526142	rs4908760	RERE,RP5-1115A15.1
chr6	37451696	rs904251	CMTR1,RP1-153P14.5,CCDC167,RP1-153P14.3,RP1-153P14.8
chr17	79596811	rs9894429	TSPAN10,NPLOC4,PDE6G
chr4	77420784	rs1986734	CCDC158,FAM47E-STBD1
chr4	66470813	rs4404602	EPHA5
chr6	32050758	rs1150754	HLA-DRB6,XXbac-BPG248L24.13,HLA-C,CYP21A2,LY6G6C,STK19P,PSORS1C1,C4A,C4B,HLA-DQB2,CCHCR1,CYP21A1P,HLA-DMB,MICB,HLA-DMA
chr7	72987354	rs2286276	MLXIPL
chr2	66772000	rs11897119	MEIS1
chr2	182261869	rs7602460	CERKL,ITGA4
chr6	31006855	rs2844665	CCHCR1,XXbac-BPG248L24.12,ABCF1,HCG22,HLA-B,PSORS1C3,PSORS1C2,TRIM31-AS1,MUC22,POU5F1,SFTA2,TCF19,MICA
chr10	96066341	rs2274223	NOC3L,PLCE1-AS1
chr6	142679572	rs6570507	GPR126
chr2	165501849	rs3923113	SLC38A11
chr2	65608909	rs1876518	AC012370.3,AC074391.1
chr8	144657600	rs2290416	RP11-661A12.14,NAPRT1,RP11-661A12.9,PYCRL
chr1	2513216	rs734999	RP3-395M20.8,TNFRSF14,MMEL1,RP3-395M20.12,RP3-395M20.9
chr20	32333181	rs7274811	PXMP4,E2F1,CBFA2T2
chr8	11276542	rs2002030	FAM167A,RP11-148O21.6
chr15	28365618	rs12913832	HERC2
chr6	32669373	rs11752643	XXbac-BPG254F23.6,HLA-DQB1,HLA-DOB,HLA-DQB2,HLA-DQB1-AS1,HLA-DRB5,HLA-DQA1,HLA-DQA2
chr6	32730012	rs7453920	HLA-DRB6,HLA-DQB1,HLA-DOB,HLA-DQB2,XXbac-BPG254F23.7,XXbac-BPG254F23.6,HLA-DQA2
chr16	68024995	rs255052	NFATC3,GFOD2,CTRL,LCAT,PRMT7,SLC12A4,RP11-67A1.2,TSNAXIP1,DPEP3
chr6	31838713	rs494620	BAG6,XXbac-BPG248L24.12,HLA-C,HLA-B,XXbac-BPG300A18.13,ATF6B,HLA-DQA2,CYP21A1P
chr2	102957716	rs1420101	IL1RL1
chr6	126835655	rs1490388	CENPW
chr1	204572071	rs12143943	MDM4,LRRN2
chr7	75173180	rs1167796	AC004878.5,POM121C,AC004878.6,TRIM73,AC004878.3,PMS2P3,STAG3L1,AC018720.10,PMS2P10
chr6	31572956	rs2844479	BAG6,XXbac-BPG248L24.12,HLA-C,HLA-B,PRRC2A,ATF6B,CSNK2B
chr7	107580839	rs2158836	DLD
chr16	68674788	rs6499188	CDH1,RP11-354M1.2,ZFP90
chr16	1073552	rs2744148	RP11-161M6.2
chr4	110638810	rs2285714	CASP6,PLA2G12A
chr17	37922259	rs907092	PGAP3,ORMDL3,GSDMA,GSDMB,RP11-387H17.4,ZPBP2
chr1	150961869	rs1722784	RP11-316M1.12
chr5	96101944	rs27524	ERAP2,ERAP1,CTD-2260A17.3,CTD-2260A17.1
chr8	23526463	rs1512268	NKX2-6
chr6	29611431	rs29232	HLA-K,ZNRD1-AS1,HLA-F-AS1,HCG4P5,HLA-A,IFITM4P,ZDHHC20P1
chr22	21917190	rs131654	XXbac-B135H6.18,LL22NC03-86G7.1
chr16	14038174	rs3136202	ERCC4,CTD-2135D7.2
chr20	34097353	rs2236164	FER1L4,CPNE1,CEP250,ERGIC3,RP3-477O4.16,RPL36P4,UQCC1
chr10	91002927	rs1412444	LIPA
chr17	59497277	rs757608	TBX2,RP11-332H18.4
chr6	396321	rs12203592	IRF4
chr14	71395604	rs2810114	RP6-91H8.3,PCNX
chr11	118573519	rs4639966	AP002954.4
chr11	68994497	rs7931342	RP11-554A11.9
chr6	118807847	rs25422	CEP85L
chr11	86055901	rs6592284	CCDC81
chr6	32665420	rs10484561	HLA-DRA,HLA-DRB6,HLA-DQA1,HCG23,HLA-DQB2
chr9	21816528	rs7023329	MTAP
chr6	32373312	rs10947262	HCG23
chr8	54410208	rs10958369	RP11-1081M5.2,RP11-1081M5.1
chr19	49869051	rs2303759	CD37,AC010524.2,DKKL1,CCDC155
chr4	53412129	rs346923	DANCR
chr17	56010960	rs8074980	MKS1
chr16	3023605	rs886427	MMP25,RP11-473M20.7,LA16c-380H5.5,LA16c-321D4.1,FLYWCH1
chr10	62185494	rs4948418	ANK3
chr11	2936952	rs16928809	SLC22A18
chr1	179469314	rs12047808	AXDND1
chr6	71289189	rs1048886	C6orf57,RP11-462G2.1,RP11-134K13.4
chr6	29670261	rs3129055	HLA-K,ZNRD1-AS1,HCG4P11,HLA-G,TRIM31,TRIM31-AS1,HLA-F,HLA-F-AS1,IFITM4P,ZFP57,HLA-W,HLA-V,ZDHHC20P1
chr19	10397403	rs3093030	ICAM5,ICAM4
chr13	96951433	rs2038823	UGGT2
chr5	10752315	rs267939	DAP
chr1	221010205	rs12073837	RNU6ATAC35P,RP11-295M18.2,HLA-AS1,RP11-295M18.6
chr10	1156165	rs10794720	IDI2
chr1	120257576	rs477992	PHGDH
chr1	63118196	rs10889353	DOCK7
chr9	139269338	rs10781500	SEC16A,CARD9,INPP5E,PMPCA,SDCCAG3
chr19	15990431	rs2108622	CYP4F11,AC004791.2
chr2	238443226	rs2292884	MLPH
chr2	234672639	rs6742078	UGT1A6,AC114812.8
chr16	50756881	rs2076756	CYLD
chr6	33054861	rs9277535	HLA-DPA1,HLA-DPB1,HLA-DPB2,RPL32P1
chr3	169492101	rs10936599	RP11-362K14.6,RP11-362K14.5,LRRC34,MYNN
chr17	41807331	rs1513670	SOST
chr15	83254708	rs783540	AP3B2,RPS17,RP13-996F3.3,CPEB1,RP11-152F13.8,RP13-996F3.5,GOLGA6L10,RP13-98N21.3,RP11-152F13.3,RP11-152F13.7
chr8	105359432	rs2458413	DCSTAMP
chr20	44124523	rs11696501	WFDC3
chr12	111884608	rs3184504	ALDH2
chr5	146320823	rs1864982	PPP2R2B
chr1	196702810	rs1329428	CFHR3,CFHR1,CFH
chr6	26500563	rs13194984	U91328.19
chr19	38912764	rs892055	RASGRP4
chr15	78789488	rs13180	IREB2
chr6	10897488	rs2153157	SYCP2L
chr10	43814049	rs2503875	CSGALNACT2
chr9	130107964	rs4130590	ZNF79,LRSAM1,GARNL3,RPL12,SLC2A8
chr7	77416439	rs6465825	RSBN1L-AS1,RSBN1L,TMEM60
chr1	26521140	rs11809207	TRIM63,CNKSR1,PDIK1L,SLC30A2
chr8	66851731	rs4601292	MTFR1
chr20	12969400	rs680379	SPTLC3
chr3	133537067	rs1534166	TF
chr2	70736219	rs454305	TGFA
chr6	32678999	rs9275572	HLA-DRB9,HLA-DRB1,HLA-DRB6,XXbac-BPG254F23.6,HLA-DQB1,XXbac-BPG300A18.13,HLA-DQB2,HLA-DQB1-AS1,HLA-DQA1,HLA-DQA2,CYP21A1P
chr12	56439209	rs12580100	RP11-977G19.11
chr19	30079604	rs10403021	ZNF536
chr1	116310967	rs4074536	CASQ2
chr17	76403984	rs4129767	PGS1
chr6	31354560	rs13437082	Y_RNA,MICB,MICA,XXbac-BPG181B23.7
chr17	38051348	rs8067378	PGAP3,PPP1R1B,ORMDL3,GSDMA,GSDMB,RP11-387H17.4,ZPBP2
chr4	17993410	rs724577	DCAF16
chr16	88853729	rs837763	PIEZO1,RNF166
chr15	40339494	rs4924410	SRP14-AS1,EIF2AK4
chr4	939113	rs6599389	SLC26A1,TMEM175,GAK
chr6	41905275	rs3218097	PRICKLE4
chr5	150270420	rs7714584	ZNF300P1,IRGM,ZNF300
chr5	131862977	rs4143832	RAD50
chr19	45414451	rs439401	APOE,APOC1P1,APOC1
chr9	117558703	rs6478108	TNFSF15
chr19	47268373	rs11668878	STRN4
chr1	184020945	rs2274432	TSEN15
chr4	77418681	rs13106227	CCDC158
chr8	1746950	rs11986414	CTD-2336O2.1
chr9	136131322	rs8176746	OBP2B,ABO
chr16	68013471	rs255049	NUTF2,GFOD2,PSMB10,CTRL,LCAT,PRMT7,PARD6A,SLC12A4,ESRP2,TSNAXIP1,RANBP10,DUS2
chr20	35809783	rs6031882	RPN2,MROH8
chr15	68086838	rs2241423	RP11-34F13.3,MAP2K5,SKOR1
chr10	104591393	rs17115100	MARCKSL1P1,WBP1L,ARL3,TMEM180,MIR1307,NT5C2,CYP17A1-AS1
chr15	77851535	rs2137111	PEAK1
chr6	12903957	rs9349379	PHACTR1,RP1-257A7.5
chr13	24432467	rs9318086	C1QTNF9B-AS1,C1QTNF9B
chr22	50971266	rs140522	TYMP,ODF3B,SCO2,CHKB
chr15	38907041	rs7171171	RP11-102L12.2,RP11-275I4.2,RASGRP1
chr5	156932376	rs2277027	ADAM19,NIPAL4,FNDC9,CTB-109A12.1
chr2	241579108	rs4676406	CAPN10
chr16	20680206	rs433598	ACSM1,ACSM3,ACSM5
chr4	71329490	rs1109501	AMTN
chr22	39670851	rs968451	SYNGR1
chr14	94563193	rs7157940	IFI27,IFI27L1
chr15	89863928	rs2307449	POLG
chr12	90008959	rs2681472	ATP2B1,RP11-981P6.1
chr6	33762242	rs2274459	ITPR3,IP6K3
chr1	93303603	rs6604026	FAM69A,EVI5
chr6	32218989	rs9296015	HLA-DRA,HLA-DRB6
chr3	52821011	rs1042779	GNL3,NEK4,RP5-966M1.6,GLYCTK-AS1,GLYCTK,ITIH4-AS1,PBRM1,TMEM110,NT5DC2,MUSTN1
chr3	66431602	rs2242285	SLC25A26
chr5	151734109	rs1010254	NMUR2
chr8	128192981	rs2456449	RP11-255B23.4
chr12	57146069	rs2277339	PRIM1,TMEM198B
chr6	31111356	rs9263739	CCHCR1,XXbac-BPG248L24.12,HCG22
chr15	32994756	rs4779584	GREM1
chr1	207784968	rs3818361	CR1
chr6	34975415	rs2140418	TAF11,UHRF1BP1
chr3	56735180	rs6773931	CCDC66,FAM208A
chr6	31118019	rs1265112	CCHCR1,BAG6,HCG22,HLA-C,PSORS1C3,XXbac-BPG299F13.17,POU5F1,C4A,SFTA2,WASF5P,TCF19,MICB,XXbac-BPG181B23.7
chr5	1322087	rs401681	TERT
chr14	88487689	rs2119704	GPR65
chr12	110000193	rs7134594	RP11-256L11.3,KCTD10,MYO1H,MMAB,FOXN4,MVK
chr1	17674537	rs2240335	PADI4
chr1	67822377	rs3790567	IL12RB2
chr2	63301164	rs6545977	WDPCP,OTX1,MDH1
chr1	180962282	rs1411478	RP11-46A10.4,KIAA1614
chr11	111171709	rs3802842	C11orf53,COLCA1,COLCA2
chr6	32223258	rs3130320	XXbac-BPG248L24.12,HCG23,HLA-C,PRRT1,HLA-DRB1,HLA-DRB6,WASF5P,RNF5,XXbac-BPG254F23.6,CYP21A1P
chr13	27879526	rs10507380	RASL11A
chr1	172711000	rs859637	RP1-15D23.2
chr4	88732692	rs1054627	IBSP
chr6	41536427	rs1983891	FOXP4
chr1	165831649	rs4657482	UCK2
chr19	30296853	rs8102137	CCNE1
chr1	222923351	rs6683071	RP11-378J18.8,AIDA
chr2	238387228	rs7584330	MLPH
chr19	22614122	rs931608	ZNF98,ZNF209P,ZNF257,ZNF676
chr2	219010146	rs11676348	RP11-378A13.1,ARPC2,CXCR2,CXCR1,PNKD,GPBAR1,TMBIM1
chr17	44788310	rs183211	KANSL1-AS1,WNT3,FAM215B,NSF,RP11-259G18.3,MAPT-AS1,RP11-669E14.4,LRRC37A2,MAPT,LRRC37A17P,SPPL2C,RP11-259G18.2,LRRC37A,RP11-259G18.1
chr12	57503775	rs167769	STAT6
chr1	2553624	rs3890745	RP3-395M20.8,TNFRSF14,MMEL1,RP3-395M20.12
chr11	1909006	rs3817198	TNNT3
chr15	62380259	rs7178424	C2CD4A,VPS13C
chr6	32389648	rs3135363	NOTCH4,HLA-DRB1,HLA-DRB6,HLA-DRB5,C4A,HLA-DQB2
chr11	117037361	rs7112513	SIDT2,PCSK7,TAGLN,RP11-109L13.1
chr1	121280613	rs11249433	RP11-439A17.7,HIST2H2BA,SRGAP2C,FAM72B,AL592494.5
chr16	11403893	rs12928822	RMI2
chr11	59939307	rs610932	MS4A6A
chr20	43980726	rs1008953	TP53TG5,SYS1
chr17	46357120	rs2084881	HOXB2,SCRN2,SKAP1,HOXB-AS1,PNPO
chr2	120321817	rs2587695	SCTR,PCDP1
chr6	118574061	rs281868	SSXP10
chr10	102979207	rs11190870	LBX1-AS1
chr6	31930462	rs429608	XXbac-BPG299F13.17,SKIV2L,NELFE
chr9	107653426	rs12686004	ABCA1
chr12	112007756	rs653178	ALDH2
chr2	202162811	rs13016963	CASP10,ALS2CR12,CASP8
chr7	135293128	rs4294134	RP11-644N4.1,C7orf73,SLC13A4
chr2	233513175	rs2140773	EFHD1
chr6	31568469	rs2857595	CCHCR1,HCG22,PSORS1C1,HLA-C,LY6G6C,HLA-DRB5,NOTCH4,C4A,C4B,CYP21A1P
chr5	127699375	rs374748	CTC-228N24.3
chr16	31107689	rs9923231	KAT8,RP11-196G11.2,STX1B,PRSS53,VKORC1,ZNF668,HSD3B7,C16orf93
chr3	46352384	rs6441961	CCR2
chr14	81523128	rs17111394	NMNAT1P1
chr12	129300694	rs1385374	SLC15A4,GLT1D1
chr5	1315660	rs4975616	TERT
chr10	61449564	rs7094971	SLC16A9
chr4	87958395	rs340630	AFF1
chr2	177042633	rs2072590	HOXD1,HOXD-AS2,RP11-387A1.5,AC009336.24,HOXD-AS1
chr17	61566031	rs4343	KCNH6,CSH2,FTSJ3,ACE
chr5	131665378	rs272889	PDLIM4,SLC22A4,SLC22A5,AC034220.3,P4HA2,AC116366.6,P4HA2-AS1
chr6	31448976	rs3099844	XXbac-BPG248L24.13,HLA-C,CYP21A2,LY6G6C,TNXA,NOTCH4,PSORS1C1,C4A,C4B,STK19P,WASF5P,CCHCR1,MICB,CYP21A1P
chr17	3786907	rs758642	CAMKK1
chr6	32725193	rs2301271	HLA-DRB6,HLA-DQB1,HLA-DOB,HLA-DQB2,XXbac-BPG254F23.7,XXbac-BPG254F23.6,HLA-DQA2
chr19	47208481	rs425105	SLC1A5,PRKD2,FKRP
chr6	31446796	rs2248462	XXbac-BPG248L24.12,PSORS1C1,HLA-B,PSORS1C2,TNXA,MICB,MICA,XXbac-BPG181B23.7
chr1	17722363	rs7538876	PADI6
chr1	10638604	rs12741973	PGD,KIF1B
chr1	171261193	rs6660565	FMO4
chr14	69408697	rs2268983	ACTN1
chr6	135739355	rs11154801	LINC00271,RP3-388E23.2,AHI1
chr11	2550730	rs179429	CARS-AS1
chr12	7691134	rs7136716	CD163L1
chr11	60023087	rs1562990	MS4A6A
chr10	15561543	rs7077361	ITGA8
chr16	57005479	rs1532624	NLRC5,CETP
chr3	16955259	rs1372072	PLCL2
chr11	92651002	rs7950811	RP11-676F20.2
chr1	196686918	rs6677604	CFHR3,CFHR1,ZBTB41
chr10	54223977	rs1733724	RP11-346D6.6
chr6	89112817	rs10485165	ACTBP8,CNR1
chr3	182760073	rs10513789	MCCC1-AS1,MCCC1
chr1	207269858	rs3813948	C4BPA
chr2	204693876	rs231735	CTLA4
chr7	1039003	rs10256972	GPR146,AC091729.9,GPER1,COX19,CYP2W1,RP11-449P15.2,RP11-449P15.1,ZFAND2A
chr12	9371332	rs6487679	A2MP1,RP11-22B23.1
chr2	87044316	rs6547705	CD8B,AC125232.1
chr7	37989095	rs16879765	EPDR1
chr6	32809848	rs9357155	TAP1
chr6	25821770	rs17342717	U91328.19,U91328.22
chr6	32664960	rs9357152	XXbac-BPG254F23.7,HLA-DQB1-AS1,HLA-DQB1,HLA-DQA1,HLA-DQB2
chr20	33565755	rs11906160	TRPC4AP,PROCR
chr8	143761931	rs2294008	THEM6,CTD-2292P10.4,RP11-706C16.8,RP11-706C16.7,JRK,SLURP1,LY6K,LYNX1,LY6D,PSCA,CTD-2292P10.2
chr16	50756774	rs5743289	CYLD
chr4	15737937	rs4538475	RP11-115L11.1
chr8	10071620	rs11775334	AF131215.9
chr9	109632353	rs4743034	ZNF462
chr15	84582124	rs4842838	GOLGA6L5,AC103965.1,RP11-182J1.10,CSPG4P11
chr1	207786289	rs6701713	CR1
chr12	32380501	rs10844154	BICD1
chr6	24441746	rs9467160	ALDH5A1,MRS2,GPLD1
chr1	21823292	rs1697421	NBPF3,NBPF2P,ALPL
chr17	34819191	rs4796217	TBC1D3B,CCL3L3,TBC1D3G
chr4	57821309	rs708547	NOA1
chr19	51727962	rs3865444	SIGLEC22P,SIGLECL1
chr17	33884804	rs10512472	AP2B1
chr6	25870542	rs1165205	TRIM38,RP11-457M11.5,SLC17A1,SLC17A3,U91328.2,HIST1H2APS2,U91328.19,U91328.22
chr6	27248931	rs6932590	RP1-265C24.5,RP11-457M11.5,ZNF204P,BTN3A2,PRSS16
chr1	154814353	rs13376333	KCNN3
chr12	121438844	rs735396	MLEC
chr8	29360305	rs10091038	DUSP4
chr6	26031613	rs10484434	TRIM38,U91328.19,U91328.22
chr5	176842474	rs2731672	F12,MXD3
chr6	167437988	rs2301436	AL133458.1,RNASET2
chr3	122003757	rs1801725	CSTA
chr6	17699322	rs12199222	FAM8A1
chr1	169608917	rs1569476	SELL,METTL18
chr2	136506927	rs6430585	DARS,UBXN4
chr10	45955064	rs2279434	ZFAND4,FAM21C,MARCH8
chr6	33042880	rs987870	HLA-DPA1,HLA-DPB1,HLA-DPB2,RPL32P1
chr20	60921044	rs4925386	CABLES2,RP11-157P1.5,LAMA5
chr14	81575454	rs8017455	NMNAT1P1
chr3	160340896	rs4679904	SMC4
chr6	31505480	rs2734583	CCHCR1,HLA-C,CYP21A2,LY6G6C,TNXA,NOTCH4,PSORS1C1,LINC00243,C4A,C4B,STK19P,WASF5P,MICB,CYP21A1P
chr9	35269819	rs10121009	UNC13B
chr14	67975822	rs1077989	TMEM229B
chr3	46235201	rs13098911	CCR1,PRSS42
chr20	44534651	rs6065904	PLTP
chr11	64546391	rs606458	AP001462.6,PYGM,MEN1
chr2	102971865	rs13015714	SLC9A4,IL1RL1,IL18RAP,IL18R1,AC007278.2,AC007278.3
chr11	75276178	rs606452	SERPINH1
chr15	60781513	rs3743266	NARG2
chr4	155488821	rs6056	FGG
chr12	54041192	rs11170631	PRR13,SP1,ATP5G2
chr3	121660664	rs4285028	SLC15A2,IQCB1
chr11	5264146	rs2071348	HBG2
chr6	30848253	rs7756521	PSORS1C2,DDR1,HLA-L
chr16	72108093	rs2000999	HPR,DHODH,HP
chr6	135432552	rs9494145	ALDH8A1
chr15	75718669	rs8028182	RP11-817O13.6,NEIL1,SNUPN,MAN2C1,SIN3A
chr15	40700022	rs10518693	IVD,DISP2,RP11-64K12.4
chr12	51703834	rs766903	BIN2
chr1	162085309	rs1415259	NOS1AP
chr15	73978337	rs8038465	CD276
chr10	64580575	rs224278	ADO
chr14	51170879	rs8020441	SAV1
chr11	30508108	rs545610	ARL14EP
chr8	23082971	rs13278062	TNFRSF10A,RP11-1149O23.3,RP11-1149O23.2
chr22	21982892	rs2298428	CCDC116,KB-1440D3.14,UBE2L3
chr6	30032522	rs8321	HLA-K,HLA-J,HLA-H,HCG17,HLA-G,HLA-F-AS1,LINC00243,ZFP57,HLA-U,FLOT1
chr19	1811603	rs7250872	ATP8B3
chr11	8014777	rs12420464	EIF3F
chr12	58162739	rs703842	OS9,RP11-571M6.7,XRCC6BP1,TSFM,METTL1,RP11-571M6.17,METTL21B,SLC26A10,CYP27B1
chr1	11856378	rs1801133	NPPA-AS1
chr11	27667202	rs925946	LIN7C
chr11	68994667	rs10896449	RP11-554A11.9
chr6	31118511	rs130067	HCG27,CCHCR1,HCG22,HLA-C,PSORS1C3,PSORS1C2,PSORS1C1,XXbac-BPG299F13.17,TCF19
chr18	21749615	rs9635963	CABYR
chr5	110435490	rs2416257	CTC-551A13.1,WDR36,TSLP
chr6	31184196	rs3869109	HCG27,CCHCR1,XXbac-BPG248L24.12,HLA-C,HLA-B,PSORS1C3,PSORS1C2,VARS2,XXbac-BPG299F13.17,POU5F1,WASF5P,TCF19
chr2	218310340	rs966423	DIRC3
chr6	136133659	rs947583	LINC00271,AHI1
chr4	90797301	rs6532197	MMRN1
chr7	44259871	rs1127065	CAMK2B
chr20	23847009	rs6138150	CST5
chr1	159005649	rs1772408	AIM2
chr4	77198986	rs6812193	CCDC158,FAM47E-STBD1,FAM47E
chr9	100556109	rs965513	FOXE1
chr22	30529631	rs2412973	ASCC2
chr22	30494371	rs2412971	ASCC2
chr11	202856	rs11602954	SIRT3,RIC8A,NLRP6,AC069287.1,SCGB1C1,BET1L
chr1	35687815	rs673604	RP4-665N4.4
chr19	2160529	rs3803915	AP3D1
chr18	11987272	rs7506045	IMPA2
chr22	37258503	rs4821544	PVALB,NCF4
chr1	154418879	rs4537545	IL6R
chr5	158759900	rs2546890	UBLCP1
chr12	349298	rs10774021	SLC6A13
chr15	79224683	rs2289700	CTSH,MORF4L1
chr1	152551276	rs4112788	LCE4A,LCE3E,LCE3A,LCE3C,LCE3D,C1orf68
chr6	32321554	rs2395148	HLA-DQB1,HLA-DQA1
chr8	99129507	rs2071598	HRSP12
chr1	205752665	rs947211	SLC41A1,RAB7L1,PM20D1,NUCKS1
chr16	56995236	rs1800775	NLRC5
chr11	65551957	rs479844	MAP3K11,OVOL1,KRT8P26,RP11-770G2.5
chr6	12889004	rs1332844	PHACTR1,RP1-257A7.5
chr6	31843924	rs2736428	BAG6,HLA-C,HLA-B,PSORS1C3,POU5F1,XXbac-BPG300A18.13,ATF6B,CYP21A1P
chr2	188196469	rs840616	AC007319.1,FAM171B,GAPDHP59,CALCRL
chr6	29935250	rs3893464	HLA-K,ZNRD1-AS1,HLA-F-AS1,ABCF1,HLA-J,TRIM31-AS1,HLA-A,HLA-G,HLA-F,HLA-H,HCG4P11,IFITM4P,ZFP57,RNF39,HLA-T,ZDHHC20P1,HLA-W,TRIM31,TRIM40,MCCD1P2
chr4	103551603	rs7665090	CISD2,KRT8P46,LRRC37A15P,MANBA
chr1	55496039	rs11206510	PCSK9,BSND
chr1	2526746	rs3748816	TNFRSF14,MMEL1,RP3-395M20.12
chr18	43316966	rs7238033	EPG5
chr17	46720565	rs2326017	HOXB2

## Sheet: Sheet5
GWAS SNPs in motif
chr	pos	rs id	TFs
chr13	52609208	rs12430077	POU4F3,POU4F2
chr4	148393664	rs1878406	TFAP4,PKNOX2
chr3	79604064	rs7617400	PBX1
chr1	206626828	rs2483058	ZIC2
chr7	21861112	rs2390593	LHX3,LHX5,HOXB4,HOXB5,HOXA4,HOXA3,HOXA1,OTP,MIXL1
chr15	48392165	rs1834640	ARID5B,RUNX1,RUNX2,BPTF,RUNX3,FOXP1
chr1	190841673	rs2053302	TOPORS
chr20	50637660	rs6013355	SOX30
chr8	4214179	rs10503256	MESP1,ID4,FIGLA
chr3	3231838	rs1672743	RHOXF1
chr2	176717741	rs9287989	LHX9,ZBTB12,EVX2,HESX1
chr12	21451395	rs16923647	POU5F1
chr20	4169079	rs16989303	LHX1,HOXB4,HOXA5,HOXA4,HOXA3,OTP,HOXC5
chr1	103203107	rs1376359	GTF2I,SMAD4
chr1	8759554	rs12025126	LHX1,LHX5,ARID3A,RHOXF2
chr9	4015370	rs564816	POU1F1
chr16	16123459	rs924135	FOXF2,FOXL1,FOXA2
chr9	73094535	rs963265	NOBOX,TLX2
chr2	222801699	rs824931	BBX
chr12	110723245	rs4766428	PTF1A
chr5	134366200	rs3805663	HNF1A,POU4F3,POU4F1,POU4F2
chr3	78353591	rs9831754	DBX1
chr10	101288935	rs12412391	IRF1,IRF4,IRF9,IRF8,IRF
chr2	172972971	rs2016394	NFKB1,NFKB2
chr17	44865439	rs2074404	STAT5A
chr12	93983554	rs7953508	PTF1A
chr1	109822166	rs599839	ETS1
chr19	56265664	rs17634917	SIX2,SIX3
chr6	106329055	rs9386485	HOXB4,HOXA7,HOXA4,HOXC4,POU4F3
chr2	200290359	rs1992950	POU1F1,CDX,POU3F2,FOXP1
chr15	92930411	rs17702901	HF1H3B
chr4	128342120	rs724950	SOX14,BBX
chr6	100760170	rs13196561	CDC5L
chr5	131742228	rs6596075	PAX8
chr20	14327899	rs6079395	LHX6
chr4	106048360	rs1541374	BBX
chr2	19999346	rs6728440	PAX8
chr8	50024944	rs10504073	MSX2
chr11	2486120	rs16928297	ZNF350,HNF4A
chr3	152643911	rs16864714	NR5A2
chr8	20336573	rs10111661	ELF2
chr10	13310071	rs10796051	FOXQ1,HLX,SOX12
chr7	22994186	rs73082373	LHX2,BARHL2,BARHL1
chr7	68611960	rs6945541	IRF9
chr15	51573533	rs3751599	TAL1
chr1	64108771	rs2269241	POU1F1,POU,POU2F2,POU2F1,POU3F2
chr1	233643856	rs10910200	GLIS3
chr6	74458737	rs9447004	LHX8
chr2	76204989	rs12471016	TBX20,T
chr4	187185385	rs3756008	FOXQ1
chr11	2484803	rs2074238	HNF4,ESR2
chr10	117973597	rs12413355	REST
chr2	106439181	rs1465639	IRX5,TEAD1
chr20	12082642	rs11907106	HBP1
chr18	29336591	rs10502575	HOXB6,TBP,HOXA6,HOXA5
chr3	53118739	rs2336725	RARG
chr14	71395604	rs2810114	MYBL2,MYB
chr6	55950374	rs12196860	SOX10,SOX8
chr1	153640827	rs7536700	ZSCAN16
chr19	18487667	rs78015699	TP53
chr6	6743149	rs1294421	SOX15,SOX17,SOX21,SRY,SOX2,SOX3
chr17	43977827	rs1864325	ARID5B
chr5	158424391	rs10040979	HNF1
chr13	97017548	rs7989336	ZNF143
chr13	21050575	rs7989332	ESR2
chr7	80799834	rs500454	CUX1
chr3	28705764	rs7617877	FOXA,FOXB1,FOXA1,FOXA2,FOXC2
chr1	156456301	rs3790455	GTF2I,EWSR1
chr1	77126373	rs551585	RARB
chr14	25479542	rs11850957	HOXB9
chr3	62478194	rs13325751	PAX
chr4	88755828	rs7698623	ZNF143
chr20	3193893	rs7270101	MEF2A,FOXP1
chr6	126851160	rs1490384	NFIL3
chr5	15364484	rs1447276	OBOX5
chr22	37199806	rs2022068	SCRT2
chr16	89851033	rs16966142	AIRE,ZNF713
chr2	102663628	rs2310173	HMGA1
chr18	49940973	rs9956738	AFP1
chr4	92415529	rs11933531	RARA,POU6F1
chr2	232796610	rs749052	RARB
chr5	79446904	rs73772260	GFI1B
chr1	220601623	rs7512221	ATF3
chr18	53066328	rs11152369	FOXP3
chr7	96117918	rs4729260	FOXP1
chr2	43540125	rs7590268	SNAI2,TCF4,TCF3,MESP1
chr2	200676926	rs7605378	DUX4,DUXA
chr2	130034012	rs837841	PRDM1,PBX1
chr6	50845490	rs2207139	DMRT1
chr3	186732679	rs17776120	TBX20,MEIS3,MEIS2,PKNOX2,TGIF2LX,PKNOX1,TGIF2
chr9	98429266	rs11790994	FOXA1
chr11	21896880	rs11026318	RARB
chr22	47532396	rs5766691	RAR
chr15	91512067	rs2290203	ZNF232,ZBTB16
chr9	4267209	rs1571583	SP4,KLF13
chr7	107503441	rs4598195	CCDC6
chr18	50517776	rs7504990	PBX
chr18	57884750	rs12970134	FOXA,FOXA1
chr8	98154441	rs17737465	DUX4
chr5	83499643	rs347344	FOXD2,FOXD3
chr19	46849806	rs4802307	ZKSCAN3
chr3	21719246	rs1490157	NKX2-4
chr3	58556841	rs13315591	ZNF350
chr14	51234160	rs8012283	ARID5A,FOXD2,FOXD3
chr12	11216315	rs2708377	FOXJ3
chr15	50873344	rs2414059	ZNF282
chr18	57839769	rs571312	PPARA,NR2F6,RXRG,RXRB,NR2C2
chr1	209712889	rs6703183	RAX,HOXA4,OTP,HOXD1,HOXC4,DBX1
chr6	32602269	rs9272219	HMGA1
chr18	13366862	rs12456874	TLX2,DBX1
chr11	74345550	rs3824999	AP3
chr8	47947701	rs2287654	FOXF1
chr9	4834394	rs457287	SOX4,SOX11
chr13	105835170	rs16966085	RXRA
chr4	8503359	rs1949733	NFKB
chr6	31837066	rs11966200	RARG,NR1H
chr15	75125645	rs6495122	RXRB,NR2C2
chr15	72169466	rs12050794	DOBOX4
chr3	39475342	rs17038828	RFX1
chr1	79238015	rs4650608	DLX5
chr8	104573789	rs75686122	RREB1,MYEF2
chr14	22782377	rs11845134	FOXA
chr3	163737250	rs16833934	FOXM1,DMRTA2
chr4	55234825	rs17690232	GATA4,GATA5
chr11	130718630	rs10791097	POU3F1,POU3F4,POU,POU2F2,POU3F2
chr10	22847439	rs7094131	DMRT3,TCF7,TCF7L2,DMRTA1
chr11	116657561	rs3741298	CUX1
chr15	87436745	rs17647114	LHX1,LHX3,NOBOX
chr22	48923459	rs80088139	SCRT2,SNAI2,TCF3
chr6	31472720	rs2855812	TBX20
chr3	253919	rs11917787	ZBTB12,DUX4
chr7	136584363	rs1364402	EWSR1
chr5	53875982	rs1122401	HMBOX1
chr1	195914273	rs7517337	DLX5
chr4	75224590	rs1350666	HOXC11,HOXC10,HOXA10,CDX1,CDX2,HOXD10,HOXD11
chr18	71476133	rs17088339	SOX10
chr7	107973297	rs6975557	DMRT3,DMRTA2
chr9	22072264	rs10757269	MSX2,DBX1
chr11	99493173	rs10501920	STAT5A
chr1	115921355	rs7552722	FOXA,FOXJ3
chr7	7848912	rs10259199	FOXJ1,FOXB1,FOXA2
chr22	29621477	rs132390	SPI1,SPIC,SPIB,ZNF35
chr2	211495587	rs12468557	ZNF524
chr3	87152169	rs9284813	CDX
chr1	57126919	rs2746347	GMEB2,SP100
chr20	10639543	rs2273061	TP63
chr3	111201785	rs76884941	FOXJ1,FOXC1,FOXL1,FOX
chr10	50500459	rs17774576	FIGLA
chr5	131829297	rs2549003	IRF3
chr8	71189342	rs16936870	HMGA1
chr7	93713521	rs10487245	GATA,SOX10,SOX8
chr15	67442596	rs17293632	BACH1
chr22	33084511	rs9621532	ESR1
chr9	131403221	rs12380424	ZNF281,WT1
chr10	119604938	rs1925265	ZEB1
chr6	31620520	rs3117582	ZBTB14
chr1	63591129	rs10493340	HOXA9,MEIS1,HMGA1
chr14	68986157	rs11624164	EGR1
chr2	52706052	rs6545278	LHX1,LHX2,ARID3A
chr6	127167072	rs13204965	CDX,FOXP1
chr19	56111075	rs140900046	SP1,SP3,SP4,SP8,KLF4,KLF7,KLF16,KLF14
chr1	85311192	rs1983853	LEF1,TCF7
chr2	161785169	rs1829975	RUNX1
chr18	57851097	rs17782313	FOXG1
chr11	3036324	rs739401	RAR
chr14	66262963	rs8007846	ZNF350
chr10	44753867	rs501120	HNF4A
chr8	6396763	rs13269021	ATF6
chr1	4183006	rs10915437	MYOD1
chr14	99746274	rs2614463	HDX
chr3	3375784	rs9835812	ZNF232
chr1	235600129	rs6429082	TBX19
chr1	231270636	rs12023396	MAF,AP1
chr4	183300614	rs4862046	TBX21
chr4	79280693	rs1268789	BRCA1
chr20	16536414	rs6044112	FOXJ2,RUNX3,FOXJ3,FOXP1
chr7	116577124	rs7782376	HOXB6,HOXA6,HOXA5,MEOX2,BARHL2,BARHL1,HOXC8
chr13	27415673	rs9319321	SOX7
chr5	146320823	rs1864982	ZNF143
chr4	184921299	rs12498735	NR1H
chr14	53837485	rs12434047	ZNF143
chr1	165409095	rs10800098	REL,RELA,NFKB
chr2	204249399	rs11675251	HMGA1
chr14	65475540	rs4466998	IRF7
chr13	45055091	rs17065868	NR1H
chr3	165280209	rs1523288	ZNF35
chr16	14388305	rs1659127	SP1,SP3,CACBP,KLF4,KLF7,PATZ1,KLF16
chr11	59838621	rs474951	FOXJ3
chr10	5353690	rs9423406	MYBL1,MYB
chr12	10471050	rs12303914	TFCP2
chr11	26605331	rs12295638	HNF1
chr11	34764479	rs1355223	EWSR1,RELA,NFKB,OBOX1
chr13	94233129	rs7998314	IRX3,NFIL3,IRF7,CEBP
chr5	95845854	rs17086188	STAT
chr5	39058356	rs13160161	AIRE
chr3	70626360	rs7628219	SP100
chr6	32171683	rs2071277	OBOX2
chr15	89042467	rs12915845	LHX3,LHX5,GSX2,GSX1,HOXB3,HOXB5,HLX,SHOX2,MNX1,ISX,UNCX,PRRX2,NKX6-2,NKX6-3,LMX1B,MIXL1
chr5	167500460	rs13358864	SOX30
chr12	2349584	rs4765905	BRCA1
chr10	132747887	rs10829848	HF1H3B,PATZ1
chr2	181041286	rs16867225	IRF3
chr10	132547261	rs4750829	FOXQ1
chr21	44768562	rs643608	ETS2
chr6	98584733	rs9320913	ZNF35
chr1	165394882	rs466639	SOX8
chr2	217894756	rs4491709	FOXF1
chr18	57858829	rs8089364	TBX21,FOXP1
chr6	32560859	rs28366298	POU4F2
chr4	123377980	rs2069762	HOXD9,CDX1,CDX2
chr4	169530258	rs17054392	SPI1,SPIB
chr6	65662621	rs7767572	DMRT2,DMRT3
chr13	92988323	rs7982677	ZSCAN4
chr4	100539896	rs1032355	VSX1,BSX,NOBOX,GBX1
chr2	20688519	rs13021401	EWSR1
chr3	18706858	rs13073817	ZBTB6
chr8	3088763	rs1540507	ZNF384
chr15	71679959	rs2044029	IKZF1
chr3	56966246	rs2062583	SPI1
chr5	75920972	rs457717	DMRT2
chr1	219651133	rs12022722	ZBTB6
chr4	116841324	rs7668874	IRF
chr1	169099483	rs10919071	DMRT1,SOX9,SOX3
chr6	31360255	rs7751505	RFX4
chr14	72939495	rs10131300	RFX7
chr1	10694907	rs61776290	NHLH1
chr3	149250589	rs17787940	IRF2,IRF
chr4	182207818	rs17241910	ZNF143
chr11	5625603	rs7108470	TBP
chr11	116611733	rs9326246	RFX1
chr10	131992245	rs4751178	ZEB1
chr2	200715388	rs2949006	MGA,TBX5
chr4	154864750	rs13135284	BCL6B
chr7	46392567	rs17513961	ZNF410
chr4	21476990	rs358592	IRF1
chr14	68749927	rs3784099	HOXB9,HOXC11,HOXC10,HOXA11,HOXA10,CDX1,CDX2,HOXD11
chr15	56736478	rs6493858	LHX2
chr4	142142729	rs17007017	MYBL1
chr12	81337458	rs1163656	SOX10,SOX8
chr2	18243534	rs4075511	DBX1
chr3	133537067	rs1534166	ZNF35
chr2	125256736	rs11899928	FOXI1,FOXJ3
chr3	182760073	rs10513789	FOXJ2
chr16	81960958	rs3813009	RREB1
chr7	152745810	rs4725479	VSX1,BSX,RAX,HOXA4,TLX2,DBX1
chr2	216893637	rs1344694	FOXP1
chr15	86984240	rs16977195	FOXM1
chr16	76318542	rs7193230	CBX5
chr2	207121782	rs2058710	FOXO3,FOXO1,FOXO4
chr18	52752700	rs4801131	DMRTC2,DMRT1,ZNF35
chr18	60060735	rs2957128	ZBTB18
chr5	172664163	rs6882776	NR5A2
chr1	161472158	rs10800309	DOBOX5,PITX2,OBOX5,OBOX3,OBOX2,OBOX1
chr6	24107093	rs6922632	ZNF282,OBOX3,OBOX2,OBOX1
chr17	68190826	rs8079702	GMEB2,GMEB1
chr9	36969205	rs16933812	ZFX
chr12	90060586	rs17249754	REST,TFCP2L1
chr3	143504533	rs2166775	ZSCAN4
chr4	27964405	rs11934750	FOXQ1,FOXA,FOXJ2,FOXC1,FOXL1,FOXJ3,FOX,FOXC2
chr12	17362816	rs1513049	GRHL1
chr14	56393106	rs4898878	TCF3,MESP1,FOXO4
chr10	1897978	rs12360000	SP3,SP8,EP300,KLF16
chr6	118993632	rs11756438	NKX2-4
chr15	75334184	rs2120019	NFE2L2
chr7	136642634	rs2350782	GFI1B
chr11	78048524	rs2063730	HOXB9,HOXC11,HOXC10,HOXA10,CDX1,CDX2,HOXD11
chr1	65992625	rs1751492	E2F7,E2F8,ZNF75A
chr6	30179422	rs2844775	RARG
chr15	31829707	rs2125623	MYBL1
chr10	97395962	rs56322409	TBP
chr2	18834651	rs1445130	HOXA9,MEIS1
chr2	218296508	rs16857609	SPI1,SPIB
chr9	117567013	rs4979462	NFIC,NR2E1
chr8	18272881	rs1495741	POU5F1
chr13	70810223	rs1928007	NKX1-2
chr13	100196952	rs9513627	ELF2
chr13	74995660	rs17714988	IRX5,IRX2
chr10	127135838	rs989507	EWSR1
chr6	88883324	rs9450906	ESR2,ESR1
chr8	59508580	rs11994937	RREB1
chr2	102879464	rs10189629	EWSR1
chr5	171181237	rs153750	ZBTB16
chr3	74627703	rs13073838	ZNF410
chr12	13519996	rs11055387	BACH1
chr16	88777242	rs8052560	EGR
chr3	187705887	rs184662298	TBX19,HOXA9,MEIS1,T
chr10	108498078	rs2486152	NKX2-5
chr2	27715416	rs2303369	ZNF219
chr18	10737779	rs8086028	ZBTB33
chr19	34333914	rs166988	REL
chr1	35908451	rs2275247	RREB1,EGR1
chr18	50215412	rs1460196	ALX3,ALX1,DRGX,ARX
chr9	6190076	rs1342326	NR2F2
chr1	20171860	rs6426833	MAFK,MAFF
chr2	179104298	rs34479159	LHX2,TLX2,DBX1
chr5	60731458	rs7709645	ZBTB16
chr1	201081943	rs2281845	MZF1
chr11	24740434	rs2716458	EBF1
chr8	107909009	rs4269515	POU3F1
chr19	11092139	rs11669133	MGA,TBX4,TBX5
chr3	22292571	rs1388551	NKX2-5,NKX2-6
chr6	154986664	rs9397738	HNF1,RUNX2
chr15	78783277	rs11858836	GLIS2,NR3C1
chr5	39902365	rs11954519	TBX21
chr5	131721204	rs274557	ESRRB,NR5A1
chr8	3488338	rs2449215	RARB
chr3	10535771	rs6807064	RFX7,ZNF691
chr2	168159351	rs10497324	FOXP1
chr17	68325868	rs10775360	DMRTC2
chr1	29345027	rs2985334	FOXA,ZSCAN26
chr22	48651997	rs1004689	FOXF2,FOXC2
chr15	80013422	rs2692194	HOXB9,HOXC13,HOXB13,HOXA13,HOXD13
chr12	121420260	rs7979473	HF1H3B,ZNF281
chr20	50559652	rs6068020	DMRT1
chr7	19805480	rs6977660	SOX17
chr11	27583129	rs7481311	SOX14,SOX4,SOX10,SOX11,SOX8
chr15	51048602	rs12915708	IRX2
chr6	98462501	rs12529874	ZIC1,ZIC3
chr15	39573535	rs12595668	TEAD1
chr6	70074232	rs3757057	EGR1
chr1	152442289	rs6661961	SOX
chr8	98850330	rs11779860	EWSR1,EP300
chr20	43371320	rs11696845	SMAD4
chr3	57394766	rs1916284	ZNF384
chr12	15389637	rs12311304	HLX,TLX2,DBX1
chr7	28391142	rs11765845	POU6F1
chr9	90835726	rs2778031	PPARA
chr5	150258867	rs11747270	TEF
chr13	50306221	rs3736830	HOXC11,HOXC10,ARID5A,HOXA11,HOXA10,CDX1,CDX2,HOXD11,FOXP1
chr10	3408947	rs17135159	ELF2
chr13	93213476	rs1413191	GZF1,FOXA2
chr16	13217905	rs4781415	VENTX
chr6	135411228	rs9376090	TFAP2E
chr3	194858374	rs2131877	ZSCAN16
chr1	84232748	rs17129289	DMRT1
chr13	31819325	rs9542236	TLX2,POU4F3,DBX1
chr9	22115105	rs10965235	FOXP3
chr15	45801035	rs950027	FOXC1,FOXL1
chr3	49719729	rs9822268	CACBP
chr6	76556619	rs3798440	EGR1
chr18	60126112	rs694419	SOX2
chr7	72904810	rs17145713	ATF3
chr2	106443111	rs12995849	PRDM4,ZBTB12
chr13	44702869	rs9525916	SOX3
chr10	18759629	rs7076247	ONECUT3,ONECUT2,ONECUT1
chr3	76261820	rs1516459	LHX1,LHX3,LHX5,HOXB4,HLX,EMX2,EMX1,HOXA6,HOXA4,NKX1-2,HOXC5,HOXC4,HOXC6,DBX1
chr8	58840924	rs1992045	SOX8
chr11	117388932	rs11216435	EWSR1
chr9	107594364	rs2515629	SOX30,SOX12
chr5	172984114	rs889014	MSX2
chr2	26272602	rs13388915	IRF3
chr22	23765265	rs4822410	VDR
chr7	7268431	rs10259085	NFIL3,HLF,BARX2,DBP,CREB5,GMEB2,SOX13,TEF,ATF7
chr2	28347682	rs7601155	ZSCAN26
chr3	159259291	rs2222328	DMRTA2,DMRTA1
chr16	16127235	rs2062541	USF
chr10	66448472	rs7900909	ZNF75A
chr2	209578600	rs13383928	POU5F1,IKZF2
chr12	120880434	rs17431357	DMRT2
chr1	248046272	rs11204538	FOXJ3,CDX,FOXP1
chr10	90759724	rs4406737	PRDM1,IRF1,IRF4,IRF8,IRF
chr7	117023535	rs4730779	IRF6
chr1	244173872	rs10927101	PGR
chr20	62418337	rs2315656	NR1H
chr15	39148649	rs2624265	GATA6,GATA1
chr4	184215675	rs955748	POU2F3,POU3F3,POU4F3,POU4F1,POU4F2
chr20	33722863	rs2295888	ZBTB33
chr16	28517709	rs26528	ZNF691
chr8	57313906	rs12545109	TGIF1,MEIS3,MEIS2,TGIF2LX,PKNOX1,TGIF2
chr7	96581811	rs17598306	SOX4
chr20	7106289	rs1884302	AP3
chr18	29187279	rs1667255	SOX5,SOX12,SOX13
chr1	156446242	rs2274316	ZNF143
chr2	25887558	rs11684202	MYEF2
chr5	174782119	rs251925	IRF3
chr7	72864869	rs714052	NFYA,DUX4,CPHX
chr8	29982518	rs12681963	NKX2-6
chr19	45396219	rs157582	DMRT2
chr10	71543168	rs2642575	RAR
chr10	89443310	rs10887741	PRDM4
chr9	24092072	rs4246856	GATA6
chr11	96959525	rs11224899	ZNF232
chr9	119333683	rs10983238	PRDM1,IRF3,IRF2,IRF
chr1	99386293	rs1571500	FOXC1,FOXL1,FOXA1
chr11	79065101	rs530965	FOXQ1,FOXA,FOXJ1,FOXF1,FOXF2,SOX30,FOXA2,FOX,FOXC2,ZNF35
chr15	53946593	rs491567	LHX3,GSX2,GSX1,HOXB7,HOXB4,HOXB5,HLX,BARX2,RAX,SHOX2,ISX,HOXA7,HOXA3,TLX2,UNCX,PRRX2,NKX6-2,NKX1-2,HOXC5,LMX1B,DBX2
chr1	104598941	rs3934285	SOX5,SOX13
chr6	31572956	rs2844479	DBX1
chr11	6342329	rs1488864	TFAP2C,TFAP2E
chr5	91275313	rs421379	MEF2B
chr14	93103309	rs10498635	FOXI1
chr10	12675061	rs10906189	THRA
chr1	229804995	rs10495285	GATA
chr1	150961869	rs1722784	FOXC1,MEF2B,MEF2A,MEF2D,FOXL1,ZNF35
chr3	117243796	rs72951640	SPI1,SPIC,SPIB
chr4	73645351	rs12507628	POU5F1
chr3	146632164	rs12629805	RXRG,RXRB
chr8	11352541	rs2618476	FOXP1
chr2	240444053	rs6706785	PPARG
chr11	111275133	rs4938534	ZNF350
chr3	140681913	rs150888153	IRX6,IRX4,POU3F2
chr4	114683844	rs6858698	INSM1
chr7	19049388	rs2107595	E2F7,E2F8
chr1	120257576	rs477992	SOX9,SOX7
chr17	20924077	rs7226229	TBX20
chr20	47541600	rs6012564	MSX2
chr6	31408265	rs2524276	TBX15
chr7	130003487	rs17164851	BACH2,BACH1,NFE2
chr11	37870981	rs16930685	IRX5,IRX3,IRX2,SOX12
chr1	206943968	rs3024493	GTF2A
chr10	618685	rs17221323	REL,GCM2
chr19	44286513	rs3760982	FOXF1,FOXJ3
chr4	187921499	rs7660345	GATA6,GATA4,GATA5
chr5	149406733	rs2304069	IRX5,IRX2,DMRT3
chr8	139255918	rs4909764	LHX6
chr14	75916464	rs84044	CUX1
chr21	31146169	rs455804	SOX7
chr4	17993410	rs724577	TEAD1
chr10	85253681	rs1414874	GRHL1
chr3	45300605	rs33794	GCM,CCDC6
chr15	62391608	rs7163757	IKZF2
chr6	90299210	rs6939321	NKX2-4,NKX2-5,NKX2-2,NKX2-1,NKX2-6
chr6	5600438	rs9328321	STAT5A
chr4	68064440	rs10518025	EN1,MEF2B,MEF2A,MEF2D,DBX1
chr3	58302935	rs73081554	RUNX1,RUNX
chr7	88481442	rs10248351	FOXP1
chr19	41358624	rs4105144	DMBX1
chr11	40876586	rs78015633	HNF1,HOXD10,MSX2,DBX1
chr8	128192981	rs2456449	ONECUT3,FOXJ3,FOXP1,ZNF35
chr6	19841493	rs1047014	HNF1,FOXJ3,FOXP1,ZNF35
chr5	40424426	rs6896969	TBP
chr18	69439073	rs17085106	FOXK1,FOXG1
chr7	154900857	rs2969540	E2F4,E2F3
chr5	95428684	rs7734985	PPARG
chr2	66258701	rs2699783	DMRT2,DMRT3
chr11	23955313	rs7116456	DMRTA2
chr13	109473946	rs17393344	EWSR1
chr8	3978130	rs4875284	E2F3,TBX1
chr1	165831649	rs4657482	RARG
chr2	25373298	rs13428823	AIRE,TLX2
chr6	33662295	rs3227	SMAD4
chr8	37977732	rs2517388	SOX11
chr6	134544733	rs1763500	STAT
chr22	31153276	rs9609078	ZNF219
chr11	56242261	rs7939886	LHX3,POU5F1
chr4	116196306	rs13144478	POU3F1,POU3F4,IRF2,TBP
chr11	117037361	rs7112513	FOXP1
chr7	135293128	rs4294134	NKX2-4,NKX2-3,NKX2-6,NKX3-2,NKX3-1,HMX1,HMX3,HMX2
chr21	15681994	rs2192161	PTF1A
chr11	128436953	rs7117932	SPIB
chr3	55188273	rs11706236	NFAT,NFAT5
chr2	66781453	rs2300478	ZSCAN4
chr9	135632493	rs12552369	MYOD1
chr6	31448976	rs3099844	NANOG
chr9	93975471	rs773506	ZBTB16
chr2	212914726	rs1464443	FOXP1
chr5	107111176	rs1422438	STAT5A
chr11	4885548	rs2196122	TFAP4,TCF21,TAL1
chr10	115481018	rs3814231	ZNF784
chr19	11227326	rs2738446	RARA
chr5	64625512	rs2307121	SOX9,SOX7
chr20	12969400	rs680379	DMRTC2
chr3	11232779	rs4684059	NR5A2
chr15	39576560	rs746265	FOXP1
chr4	57821309	rs708547	SOX11,HMGA1
chr4	180664653	rs2383393	FOXJ2,FOXI1,FOXA2,FOXD3,POU5F1,FOXC2
chr10	50119054	rs1913517	PRDM1
chr21	31177511	rs458685	PTF1A
chr17	49244747	rs4605213	EP300
chr21	16817051	rs1297265	TCF12
chr19	13245968	rs10408126	ITGB2
chr11	69143284	rs7102705	NR1H
chr15	69650053	rs11072089	HOXD12
chr18	44752238	rs1398217	HF1H3B,SP1,ZNF281,WT1,PATZ1,KLF16
chr1	197306099	rs2786111	IRX6,IRX4,SOX5,SOX13
chr10	96522365	rs4986894	PBX1
chr12	11324559	rs8181	HBP1,BBX
chr5	113798986	rs17136627	VENTX
chr18	46453463	rs4939827	SPI1,SPIC,SPIB
chr9	96716028	rs11789015	FOXP1
chr18	26606647	rs2155929	STAT5A
chr4	137660383	rs6813479	SOX18,SOX21,SRY
chr2	40396078	rs404005	ONECUT3,ONECUT2,ONECUT1
chr2	102953444	rs17639215	IRF
chr18	7068462	rs8090011	HDX
chr4	90797301	rs6532197	IRF3
chr8	91570362	rs1018836	MNX1,HOXA11,HOXA10,HOXC9,HOXC4
chr3	103397769	rs12485744	ZNF35
chr15	35006073	rs634990	THRA
chr6	126781434	rs4895808	ETS2,ETV2
chr3	50093209	rs6762477	FOXP1
chr12	91473798	rs10777288	RUNX1
chr8	81357702	rs400824	EHF,ELF3,ELF5
chr4	168139380	rs9312517	MSX2
chr8	13176407	rs1671400	FOXF1
chr18	21365853	rs11082762	FOXA,POU4F3,POU4F1,POU4F2,DBX1
chr4	90641340	rs356220	NKX2-4,NKX2-5,NKX2-2,NKX2-3,NKX2-1,NKX2-6,FOXP1
chr10	30087359	rs2986961	FOXI1,FOXB1,FOXC2
chr1	183170948	rs1028771	AIRE,POU5F1
chr3	189356261	rs4488809	DMRTA1
chr10	13361976	rs1747683	ARID5A
chr6	31366595	rs2596542	IRX3
chr5	31766433	rs2059865	TBP
chr9	33139453	rs3780486	EWSR1
chr2	74789700	rs11126435	ETS2
chr8	142300315	rs7827290	ISL2
chr6	114591986	rs9488363	CPEB1,CRX,ZNF35
chr3	21718841	rs9816269	TBX19
chr2	234825093	rs10166942	SOX
chr17	6607018	rs218676	DMBX1,OBOX2
chr19	52586919	rs12460587	PGR
chr1	85268243	rs10782529	HDX
chr9	129246487	rs2286885	DMRTA2
chr5	28747323	rs2548003	FOXC1,FOXL1
chr9	3929424	rs514716	ID4
chr20	33545616	rs17310467	FOXL1,FOX
chr7	82115240	rs10262537	DMRT2
chr19	1423199	rs4807927	HIC2
chr5	131402738	rs3091338	PPARG
chr5	55983856	rs16886034	HOXC13,HOXB13,HOXA13,HOXD13
chr2	46176962	rs6751349	HOXB9
chr2	12968900	rs10180496	PAX6
chr15	99072905	rs12719740	VENTX
chr4	42453253	rs10517025	NKX1-2
chr1	229019148	rs11585386	HES5,HES7
chr7	2795957	rs798497	SOX17
chr19	52372976	rs10411161	ZBTB18
chr6	166155457	rs1039002	TBX19,T
chr17	7545721	rs1641537	HMGA1
chr12	11962573	rs7314811	CPEB1
chr12	40341085	rs1005956	ZNF282
chr22	31013296	rs2283873	ELF2
chr11	64097233	rs694739	TBX15
chr15	61854663	rs12903146	EWSR1,EGR1
chr10	10601860	rs11256676	HOMEZ
chr10	80925577	rs7916441	GLI
chr19	29908107	rs10425935	TBX15
chr13	38531581	rs9548119	HOXD10,ZNF35
chr16	7164219	rs1478693	MSX2
chr14	33476266	rs4982029	ZBTB16,ATF3
chr9	118424987	rs12006166	ETV7
chr6	148788006	rs6930337	POU5F1
chr15	45698793	rs2467853	ZNF628
chr1	237355985	rs268786	HSF2
chr8	76230301	rs6472903	ZSCAN16
chr18	57852587	rs476828	SOX10
chr6	6341287	rs17142067	SOX8,BARHL2,BARHL1
chr22	44526105	rs75617873	LHX6
chr12	68957164	rs116075389	NR2F2,NR4A2,ESRRA
chr4	187152327	rs4241816	HOXB9,HOXD10
chr17	37813856	rs11869286	NR5A2
chr13	113756540	rs555212	INSM1
chr22	18439958	rs1076540	NR2C2,MEIS3,MEIS2,PKNOX2,PKNOX1
chr2	102953617	rs3771180	NR3C1
chr2	10903412	rs1198872	PTEN
chr2	154568757	rs10931753	HOXA9,MEIS1
chr1	30433951	rs1498232	RFX5,RFX7,RFX3,NFATC1
chr1	75770625	rs1249675	SP3,CACD,EGR,KLF16
chr2	102965392	rs12999542	FOXI1
chr5	88746331	rs16867576	RAR
chr11	75282052	rs634552	CREB3L1
chr8	102375267	rs16867579	RAR
chr9	79408144	rs10781380	ZNF652
chr12	39106731	rs826838	SOX12
chr10	115235114	rs1472750	FOXJ2,FOXB1,FOXJ3,FOXD1
chr12	131621762	rs885389	RFX2
chr6	32574171	rs615672	IRF
chr6	32664458	rs2647012	FOXM1
chr5	25902342	rs10038113	RARA
chr5	131686146	rs10058074	HMGA1
chr11	31905534	rs652722	SOX4
chr11	48518893	rs7395662	HOXD10
chr1	16505320	rs1497406	DOBOX5,OBOX5
chr16	83360775	rs9940464	POU1F1,POU,POU3F2
chr21	35652239	rs9978142	AFP1
chr9	2640759	rs3780181	PRDM1,IRF
chr8	96120072	rs4392868	SOX9
chr18	3328746	rs1623523	HBP1
chr8	69563695	rs7825271	HSF1,HSF2
chr4	106578754	rs1982346	TBP
chr1	167156500	rs9803659	LHX1,HOXB4,HOXA4,OTP,HOXC4
chr7	21607352	rs12670798	DMRTA1
chr19	30987423	rs2053079	GSX2
chr9	76158682	rs11143609	PBX1
chr18	1366301	rs1146075	RARA,ZBTB16,THRA
chr8	128815029	rs4410871	HSF1,HSF2,HSF4
chr21	33381040	rs2833607	SOX5,CREB3,SOX13,XBP1
chr21	19479731	rs982274	ZIC1,ZIC4,ZIC3
chr6	117730819	rs2273601	EWSR1
chr4	88775243	rs1471403	MAFB
chr5	102759658	rs17155315	IKZF3
chr17	800593	rs12603526	FOXB1
chr17	59456589	rs9895661	RARA
chr5	106982560	rs10074258	RELA,NFKB,HMGA1
chr12	111904371	rs4766578	ESRRG,ESRRA,ESRRB,NR5A1,NR6A1
chr6	43449230	rs61018535	ZNF281,WT1,RREB1,PATZ1,ZNF740,ZNF219
chr2	102955082	rs13408661	GATA3
chr8	121568921	rs4395927	IRF
chr22	24996630	rs5751902	GTF2I
chr8	79034459	rs13272568	ETS
chr7	152391899	rs13232006	TBP,FOXP1
chr12	20473758	rs7134375	ETV3,ETV5
chr3	38657899	rs11710077	ETS2,ETS,STAT6
chr6	124405155	rs13204086	CDX
chr1	92211020	rs17131547	NKX2-6
chr14	86902054	rs12882718	POU4F3
chr8	27466315	rs1532278	MAFK,MAFF
chr14	107180574	rs2337406	RREB1,FOXP1
chr14	25271520	rs854384	GATA
chr11	63963947	rs11607165	GABP
chr12	120974510	rs614226	SOX10,SOX8
chr7	128617466	rs12531711	PRDM1
chr15	98606313	rs1993976	MAFB
chr19	12752425	rs10411619	RFX5,RFX3,SOX9,SOX3
chr15	58723939	rs2070895	DUXA
chr18	46579970	rs357894	MNT
chr20	33730387	rs6120849	NKX2-5,NKX2-6
chr7	28174986	rs67250450	SOX5,SOX13
chr11	6962957	rs2857891	NR2F6,RXRG,RXRB,LEF1,TCF7,NR2C2,TCF7L1
chr11	58339124	rs10896794	IRF9,IRF
chr15	58746830	rs3825776	HMGA1
chr8	60545664	rs4737547	DMRTC2
chr13	113793849	rs3211770	SP3,SP8,KLF16
chr10	1676531	rs6560749	PTF1A,RUNX
chr1	230307182	rs4846922	HOXB6,HOXB7,NFE2L1,HOXA7,HOXA6,HOXA3,HOXA2,HOXA1,MEOX1,MAFG,HOXC8,HOXC6
chr12	17639951	rs10219673	TEAD1
chr12	121416988	rs2244608	ESRRG,ESRRA,ESRRB
chr1	183176430	rs525410	ZBTB18,ETS1
chr4	148400819	rs6842241	TOPORS
chr11	122870683	rs6589964	FOXA
chr15	59824987	rs17302400	RFX4,RFX2
chr7	28189411	rs1635852	HNF1B,HNF1A,OTX,DUXA,MSX2
chr5	99991648	rs4702982	RUNX1,RUNX3
chr1	66161461	rs4420065	IRX6,IRX4
chr1	157130566	rs6427356	NFAT
chr14	55348118	rs3783637	FIGLA
chr2	150147278	rs10432496	RUNX2
chr10	90964614	rs11203032	ONECUT3,ONECUT2,ONECUT1
chr9	124906723	rs3818638	CTCF
chr2	25158281	rs713587	ZNF691
chr7	28189083	rs1029534	ZNF281,FOXO3,FOXO6
chr9	117049891	rs946053	ARNTL,CLOCK,CREB3L1
chr14	69273905	rs194749	RFX7
chr18	40058882	rs7235528	TGIF1,MEIS3,MEIS2,PKNOX2,PKNOX1,TGIF2
chr6	128021803	rs17299841	HMGA1
chr20	18885738	rs742731	HOXD10
chr1	162033890	rs12143842	HMGA1
chr6	33534726	rs6910233	ZNF589
chr7	75975586	rs7779014	ISL2
chr6	33546837	rs210142	EWSR1
chr3	124328494	rs333332	AP1
chr1	21820990	rs10799701	NFAT
chr7	73010442	rs13247874	RUNX1
chr1	184068508	rs971572	RAR
chr2	232378231	rs6750795	DLX5
chr14	68975374	rs2842346	ETS1
chr2	63131731	rs721048	EBF1
chr4	109628025	rs10029851	HES1
chr12	10521389	rs10743889	HF1H3B,SP1,SP3,CACBP,ZNF281,KLF4,KLF7,EGR4,PATZ1,EGR2,EGR3,EGR1,KLF16,ZNF740
chr4	858332	rs11248051	ZIC1,ZIC4,ZIC3
chr2	62461120	rs13385025	SP8,KLF4,KLF12
chr6	161010118	rs10455872	FOXF1
chr7	18723232	rs73313346	HNF1,FOXQ1
chr1	169550963	rs6703865	SIX1,SIX2,SIX3,SIX6
chr2	146092756	rs13407123	FOXL1,TLX2
chr3	186549695	rs10937273	EGR2
chr6	127452639	rs9491696	GATA4,GATA5,GATA1
chr4	87931404	rs340635	PHOX2B,SOX7,ALX1,SOX21,SOX3
chr2	5664008	rs11894081	ZNF423
chr16	51458290	rs1362756	IRF
chr8	92360396	rs921231	CBX5
chr9	84308948	rs2796441	NOBOX,NKX1-2
chr14	68963746	rs765899	FOXQ1,CBX5,FOXL1,ZNF35
chr3	67373977	rs977102	SOX14
chr8	143312933	rs4129585	REST
chr7	21938240	rs4487645	IRF1,IRF
chr8	90656988	rs160441	CDX
chr12	119163079	rs11069062	ZNF740
chr7	36952021	rs10488023	HOXA4,HOXA3,HOXD8,HOXC9
chr14	80587141	rs10220309	ZFX
chr3	140979411	rs16851254	DUX4
chr4	89039082	rs1481012	AIRE
chr13	36771017	rs7327064	IKZF3
chr22	24999104	rs2073398	SP1,SP3,SP4,TFAP2,SP8,KLF4,KLF7,EGR,INSM1,KLF16,ZNF219
chr21	44448718	rs2839627	STAT5A
chr8	75294975	rs4471028	DMRT2
chr9	289061	rs6476030	TCF7L2
chr20	13123733	rs17190927	ZNF691
chr16	11249329	rs6498169	HES1
chr10	59913151	rs1819658	TFAP2C,TFAP2E
chr19	8271721	rs7258249	EWSR1
chr1	16393357	rs9442235	TFCP2L1
chr11	62197427	rs2077224	TFAP2A
chr19	46195756	rs7245708	EBF1
chr12	128736522	rs12297524	E2F7
chr4	55011769	rs1364989	PBX1,PBX
chr5	100379393	rs575018	POU1F1,POU,POU3F2
chr5	127770805	rs331079	HMGA1
chr18	57152038	rs12955474	POU5F1
chr12	115381740	rs10850409	HF1H3B,ZNF281
chr5	133021851	rs6596140	RARG
chr21	44486964	rs234709	ZIC2
chr1	42297124	rs349423	ZBTB16,AFP1
chr7	131829128	rs1399090	PRDM1
chr2	54684557	rs11898505	HF1H3B,ZNF281,EGR
chr16	71965196	rs16973500	BRCA1
chr17	74283669	rs164009	POU5F1
chr14	74551970	rs2239557	GATA6
chr6	31380529	rs2256183	PAX
chr1	85226299	rs1750491	HOXC10,IRX4,CPEB1,HOXA10,HOXD11
chr4	145436324	rs12504628	BARHL1
chr9	132939792	rs4836694	EGR4,EGR2,EGR3
chr18	11282319	rs7243066	PRDM1
chr6	105407999	rs314276	SOX1
chr4	131013140	rs11933661	IRX5
chr6	25895575	rs6910741	HOXD12,DMRT1
chr10	100646181	rs11189853	POU4F3,POU4F1,POU4F2
chr11	88321724	rs16914280	RORA
chr2	199638690	rs1400974	SMAD4
chr11	91952154	rs1350445	ALX4,NFAT,NFAT5,HMGA1
chr2	141269442	rs183373550	NFATC1
chr1	172189889	rs678962	SIX1,SIX2
chr2	84245168	rs13398848	CDX
chr14	64899055	rs10498514	SOX11
chr7	8157887	rs6463768	FOXM1,ZBTB12
chr11	95995448	rs11021504	THRB,BARHL2,BARHL1
chr10	128777390	rs9733352	NR2F6
chr10	57549296	rs16907840	ATF2
chr3	1046038	rs6764623	ZBTB16
chr10	12435379	rs4750211	SOX15,SOX17,SOX9,SOX7,SOX18,SOX21,SOX2,SOX3
chr5	79099464	rs7735699	ARID5B
chr14	97523745	rs724210	NR5A2
chr9	117568766	rs6478109	IRF3
chr10	28150935	rs11006747	SOX4,SOX11,SOX30
chr4	183200145	rs11724903	CEBPA,DDIT3
chr8	101330209	rs1371867	PGR,ZBTB12
chr10	68165267	rs2441755	ITGB2
chr11	589564	rs4963128	FOXG1
chr2	146105254	rs10445672	FOXJ2
chr20	62309839	rs6010620	SNAI2,TCF3
chr9	124549642	rs10985375	PBX1,RREB1,ZNF219
chr6	43806609	rs881858	NFIL3
chr16	73029160	rs7193343	FOXF2
chr7	50346134	rs7781977	CACBP
chr12	40767362	rs10467147	SPDEF
chr3	67143838	rs4392363	IRF4
chr8	73778642	rs10504543	FOXA1
chr13	34654918	rs690705	HOXD13
chr3	127895226	rs2687729	ZNF713
chr6	31106268	rs3130573	RXRA
chr7	106372219	rs342293	MNX1
chr3	108851791	rs4441659	HBP1
chr8	116110725	rs218361	HDX
chr1	169446183	rs1983546	RXRA
chr16	57303194	rs11640439	SREBF
chr3	77652742	rs73114594	TCF7L1
chr11	69596523	rs4084127	CPHX
chr10	73135919	rs1417210	FOXA
chr9	12914396	rs1953021	ZKSCAN3
chr18	73549963	rs9959259	ZNF410
chr19	8672000	rs7249094	MGA
chr1	61831890	rs1125777	PAX5,PAX6,PAX1,PAX2,PAX9
chr22	22047969	rs79384503	MAX,MYC,MNT
chr7	122341149	rs6466832	MYEF2
chr2	222178867	rs1430246	RARB
chr10	98135505	rs10786284	FOXQ1
chr5	4197974	rs10079205	EBF1,ESR2
chr5	40415067	rs1992660	HMBOX1
chr5	53311502	rs255758	DBX1
chr3	143005029	rs17636071	MSX1
chr6	155929801	rs35229355	POU4F3
chr18	1984421	rs56728521	BACH1,MNX1,HOXA4,HOXC4
chr8	26922112	rs17060993	BPTF
chr8	130624105	rs1991866	HOXA7
chr14	71249802	rs17108533	ZBTB49
chr1	19765518	rs12045440	IRX6,IRX4
chr3	150087008	rs1012583	ZNF410
chr1	61820072	rs17121983	PBX1
chr14	96107955	rs7148498	AP1
chr3	52733106	rs6765687	IRX5,IRX2
chr1	30627712	rs2180233	FOXP1
chr2	241563739	rs4676410	ZNF423
chr10	37169295	rs1192691	IKZF2
chr4	110897585	rs11568995	HLF,DBP,CEBPB,CEBPG,CEBPE,CEBPD
chr2	211616894	rs2216405	FOXQ1,FOXJ1,FOXF1,FOXA2,FOXC2,FOXP1
chr6	36618821	rs1321313	KLF4
chr16	53821615	rs7202116	FOXF1
chr18	4773110	rs7237848	DOBOX5,DMBX1,PITX2,OBOX5,OBOX3,OBOX2
chr17	47978986	rs271674	SPI1,SPIC,STAT6,TFAP2C,SPIB
chr16	86019271	rs11117432	FOXO3,FOXO1,FOXO6,FOXO4
chr13	28491198	rs2293941	ZNF410
chr17	54615617	rs17760296	HOXB2,HOXB3,PDX1,VAX2,VAX1
chr14	68974277	rs10132579	TBX1
chr10	122043489	rs11199254	IRF3
chr12	40428561	rs1994090	SP100
chr16	3509056	rs40363	ZNF8
chr8	116599199	rs2293889	LHX1,POU3F1,POU3F4,TLX2,POU4F3,POU4F1,DBX1
chr19	33889000	rs889140	E2F8
chr10	6098824	rs706779	E2F8,SOX11
chr4	46240287	rs535066	DLX4,DLX6,DLX1,DLX2,DLX3
chr3	31445580	rs17027625	IKZF2
chr9	118202716	rs9409154	FOXD2
chr6	160459191	rs78797168	FOXK1
chr3	55313400	rs358806	HOXB9,HOXD10
chr2	31474242	rs597800	ESR2
chr2	234672722	rs4148324	GSX2,GSX1,PROP1,PHOX2A,SHOX2,MNX1,IRF7,ISX,PHOX2B,ALX3,ALX1,ALX4,DRGX,UNCX,PRRX1,PRRX2,ARID3A,ARX,NKX6-2,LMX1B,MIXL1
chr2	19320803	rs12710696	RUNX
chr9	131888116	rs10988217	FOXP3
chr1	173301516	rs1342038	TAL1
chr5	22812264	rs780179	DMRT2
chr18	38765659	rs17697518	LHX6
chr20	55991695	rs6092477	SP3,KLF16
chr2	75790489	rs17011455	EN1
chr10	100165997	rs17455577	FOXP1
chr6	22743403	rs10498712	AIRE,MSX2
chr4	110825634	rs17316633	ARNTL,CLOCK
chr1	218705814	rs1018040	IRF2
chr19	33893008	rs3786897	ZNF589
chr17	37912377	rs12946510	IRF1,FOXJ3
chr2	46826026	rs17818399	TFAP4
chr6	159368524	rs12216499	FOXQ1
chr5	149036976	rs17710780	POU4F3
chr1	192806241	rs7550636	FOXI1
chr22	44204319	rs8140172	POU5F1
chr17	64538331	rs4791051	ZBTB16
chr10	37559580	rs1200821	IRX6,IRX3,IRX4
chr6	23841132	rs9466930	ZBTB16
chr9	97713459	rs10821415	FOXC1,CBX5
chr14	97345806	rs4905558	DMRT2
chr11	61815803	rs4963452	EWSR1
chr3	1301130	rs9815195	LHX1,LHX3,LHX5,HOXB4,NFE2L1,TLX2,OTP,CREB3,ARID3A,MAFG,NKX6-3,HOXC5,HOXC4,XBP1,DBX2,CREB3L1
chr2	3841420	rs11677370	HF1H3B,SP3,HNF4,CACD,PPARG,EGR
chr21	42698907	rs441810	HNF4
chr18	55454377	rs10503019	ERF,ELK4,ETV3,ETV2,FEV
chr4	89220944	rs9995093	MAF,AP1,NFE2L2
chr12	110704487	rs11065611	IKZF2
chr10	29291898	rs1612122	HESX1
chr16	792190	rs11648796	HAND1
chr2	219934348	rs1052483	YY1,YY2
chr7	65271197	rs17711722	HIC2
chr3	119560606	rs6805251	MSX2
chr5	87965021	rs6893807	HSF1,HSF4,TEAD3
chr6	32604372	rs9272346	ITGB2,ESR1
chr11	27725986	rs10767664	IRX6,MEF2D,TLX2,DBX1
chr11	126809705	rs1939992	SOX15
chr1	67730055	rs6669582	RUNX1
chr7	150512172	rs10231759	RXRG
chr15	68718987	rs16952065	TFAP4
chr7	27976563	rs10486567	EN1,ZNF282
chr9	22098574	rs4977574	NR3C2,NR3C1,AR
chr8	76036444	rs1531590	SOX11
chr11	59997666	rs600550	MYF6,TCF21
chr5	123119565	rs11241713	PRDM1,IRF
chr2	201648639	rs13430864	BARX2,EVX1,MEOX1,DLX5
chr4	95153349	rs3106136	FOXA,ONECUT3,FOXL1
chr12	125033933	rs12423712	NR6A1
chr13	80623346	rs7981942	SOX30
chr8	18707871	rs7833787	SOX30
chr16	20491058	rs1394678	IRF3
chr4	155347393	rs1466662	MEF2A,MEF2D
chr5	40437948	rs9292777	IRF2
chr5	78341297	rs17823642	TFAP2
chr8	142736531	rs4072286	GTF2I,PATZ1
chr5	27611431	rs12054895	SPIC
chr7	13440222	rs10255329	DMRTC2,FOXP1
chr1	56108604	rs1165472	DMRT3
chr4	111708287	rs17042171	HERPUD1,RFX2
chr4	187149540	rs1912826	HES5,HEY2,HEY1
chr8	49812201	rs12155623	NFAT5
chr20	31376282	rs4911259	SPDEF
chr12	1638171	rs2887571	HERPUD1
chr8	17800769	rs2299587	FOXA,FOXJ3
chr5	13798559	rs795544	TBP
chr2	39843197	rs7587205	SCRT2,RFX1
chr14	81635323	rs10131728	SOX17,SOX9,SOX7,SOX3
chr4	4654357	rs2063413	LHX1,LHX3,LHX5,GSX2,HOXB9,HOXB2,HOXB3,HOXB6,HOXB5,HOXC10,EMX2,EMX1,E2F2,MNX1,HOXA6,HOXA5,TLX2,ZNF713,HOXB8,HOXA10,NKX6-3,NKX6-1,HOXC8,HOXC6,DBX1
chr5	4199933	rs10036225	GLI2
chr12	111708458	rs1265564	FOXA,FOXJ3,FOXP1,ZNF35
chr8	99022009	rs2444896	NHLH1
chr2	234698790	rs2361502	DMRTC2,DMRTA1
chr4	96467503	rs11097470	ZNF232
chr16	73439355	rs9934948	GATA6,GATA3,GATA1,LMO2,GATA
chr15	87977476	rs2679073	MSX1
chr15	40295959	rs2412459	EWSR1
chr7	116162729	rs4236601	FOXL1
chr10	131426022	rs477692	TBP
chr15	96332861	rs2567426	FOXP1
chr7	46753491	rs700750	CENPB
chr11	61746291	rs10792320	ZNF691
chr6	138262773	rs17781283	CUX1
chr1	66169679	rs12753193	ZIC1
chr2	594366	rs11885103	ZFX
chr2	193333903	rs1385351	NFATC1
chr13	80668874	rs9574565	PAX
chr3	141133450	rs1991431	ZNF691
chr2	55081376	rs12713280	ERG,FLI1
chr2	25301755	rs478222	HNF4
chr15	28365618	rs12913832	NR4A2
chr1	8042826	rs161802	CDC5L
chr4	190123318	rs7665939	IRF3
chr8	142161064	rs3816063	KLF4
chr3	18397849	rs6577641	ZBTB16
chr3	143772247	rs13068298	HOXA10,FOXD2,FOXD3,HOXC9
chr8	135567046	rs1372662	IRX5,IRX2
chr7	20086982	rs6954796	TBX20
chr13	64930995	rs1340317	HOXD13,IKZF2,ZNF35
chr3	171653903	rs3913363	BARHL2,BARHL1
chr17	59323043	rs17513268	NKX2-4,NKX2-8,NKX2-5,NKX2-2,NKX2-3,NKX2-1,NKX2-6
chr3	186732725	rs3821819	LHX8
chr2	49715021	rs12987465	PRDM4
chr1	211168759	rs1501550	ZNF75A
chr1	85356878	rs4243774	SOX14,SOX10
chr9	101908365	rs334353	SOX9,SOX18
chr13	96951433	rs2038823	BCL6B
chr10	1156165	rs10794720	PTF1A
chr3	85884150	rs13078807	TBX1
chr3	4742276	rs6762644	ETS2
chr15	70048157	rs10152591	DMRTA2
chr2	11220562	rs6739054	TEAD3
chr5	123832652	rs12513663	POU6F1
chr18	6941662	rs3810046	LHX3,OTX
chr8	101024505	rs7006527	GATA3
chr16	62100211	rs8050940	TOPORS
chr22	34823828	rs1034394	SCRT1,SNAI2,TCF4
chr5	158826792	rs6871626	PTEN
chr11	243268	rs505404	TFCP2L1
chr12	104421808	rs2629751	MAF,MAFK
chr15	58678512	rs10468017	DMRTA1
chr11	101771433	rs11225055	TBP
chr17	42064987	rs9895585	SP1,SP3,KLF4,CACD,KLF13,KLF16
chr11	19599971	rs10741780	ATF3
chr4	59305132	rs1869463	LHX1,SOX9,SOX18
chr11	21504900	rs73469144	DMRT2,DMRT3
chr4	182553043	rs6815916	SOX2
chr22	37544486	rs3218255	HEY2,HEY1
chr16	20680206	rs433598	FOXJ2,FOXD1
chr2	34480075	rs6733379	FOXP1
chr6	24480295	rs6911965	IRF3
chr4	14438810	rs35333254	FOXJ2,FOXC1,FOXL1,FOXJ3,FOX
chr11	2048488	rs4930144	PATZ1,GLIS1
chr21	21885302	rs2826340	ZBTB16
chr1	114959540	rs11582563	NR3C2,NR3C1,AR
chr9	100550028	rs1443438	ZNF691
chr5	150277909	rs11741861	TGIF1,MEIS3,MEIS2,PKNOX2,TGIF2LX,PKNOX1,TGIF2
chr17	68560789	rs17763769	PRDM4
chr6	80533187	rs1321847	SOX18,SOX21,SRY,SOX2,SOX3
chr18	10321347	rs206626	IKZF1
chr2	56112440	rs1367228	MAFB
chr2	219010146	rs11676348	RBPJ
chr2	219279097	rs7607369	IRX4
chr13	31314680	rs3922435	DMRTA2
chr15	61060707	rs12591650	RARG,NR1H
chr4	129890790	rs7655841	PPARA,NR2F6,RXRG,RXRB,PPARG,NR2C2
chr2	663483	rs12999373	ZNF350
chr2	86360573	rs2241437	IRF1
chr19	15724203	rs3764563	IRF
chr16	82594383	rs4783227	FOXP1
chr3	39513278	rs538867	HOXB6,HOXB7,HOXA7,MEOX2
chr10	102979207	rs11190870	LHX3,LHX5,POU5F1B,POU1F1,POU,POU2F2,POU2F3,POU2F1,POU3F3,POU3F2,POU5F1,ARID3A
chr20	4611877	rs6052699	ERF,ELK3,ELK4,GABPA,ETV1,ETV3,ETV2,ETV4,FEV
chr2	127982645	rs7567389	IKZF2
chr1	226082425	rs1223245	ZNF35
chr8	124714722	rs13258681	SOX4,SOX11,IRF
chr8	140519517	rs2468677	SNAI2,TCF3
chr5	53902339	rs2548621	FIGLA
chr1	53871085	rs114216682	NEUROG2,OLIG2,OLIG3,BHLHA15,BHLHE23
chr19	52324216	rs17695224	TEAD1
chr6	135419018	rs9399137	FOXC1,FOXB1
chr5	156932376	rs2277027	HOXC13,HOXB13,POU3F1,HOXA13,HOXD13,POU4F3,POU4F1,POU4F2
chr22	37258503	rs4821544	HSF1,HSF2,HSF4
chr20	38572414	rs55734731	LHX1,LHX3,LHX5,HOXB9,TLX2
chr15	95165580	rs1014922	HSF1,HSF2,HSF4
chr21	39721764	rs2836326	BRCA1
chr7	1968953	rs12699477	ESRRA
chr4	125265313	rs2125000	PTEN
chr10	72114378	rs4747011	ETS2
chr2	213824045	rs12619285	FOXP3
chr4	182568250	rs17278117	DMRT3
chr7	50466304	rs11978267	FOXP1
chr6	2500820	rs4959677	IRF3,IRF9,PPARG
chr11	88891114	rs10830228	IRX6,IRX4
chr4	36026747	rs1567482	TLX2
chr11	17008605	rs11024102	HOXA6,HOXC9,HOXC8
chr15	82193846	rs77963519	TBX1
chr11	103529632	rs12805875	ZBTB16,SOX18
chr12	16519263	rs9332958	DOBOX4,OBOX2
chr5	32815028	rs1173771	POU3F4
chr2	227773466	rs3820928	HOXB2,HOXB3,PDX1,VAX2,VAX1
chr2	240112972	rs3791556	NR5A1
chr10	50561507	rs4838508	NKX2-2
chr14	67975822	rs1077989	NFAT
chr16	15140211	rs4500751	ID4
chr16	77783580	rs4888671	DMRT3,DMRTA2,DMRTA1
chr15	75718669	rs8028182	SIX4
chr4	84721814	rs4693646	POU3F1,POU3F4
chr7	106359216	rs342275	AP1
chr9	75764565	rs3758354	MAFK
chr2	185293916	rs11691711	POU1F1,HOXA6,POU3F2,HOXC8
chr7	116358044	rs38855	PBX1
chr11	47176005	rs747650	CDX
chr3	171785168	rs9647379	HAND1
chr6	87466492	rs493187	POU6F1
chr4	102865304	rs13126505	IKZF2
chr1	162304276	rs347313	PRDM1,IRF1,IRF2,IRF,IKZF1
chr6	9451197	rs10484246	POU2F2,POU2F1
chr22	21973319	rs4821116	POU1F1
chr10	126846214	rs1915146	HF1H3B,ZNF281,WT1,MZF1
chr3	71464335	rs13063872	HES5,HES7,HEY2,HEY1
chr2	118687232	rs11888485	ARID3A
chr1	64868352	rs11208446	PTF1A
chr7	141505087	rs145241704	HOXC12,HOXD12
chr19	33906123	rs4805885	NR2F1,NR2F2,HNF4
chr11	60793651	rs4939490	REST
chr1	162261826	rs17460657	ZSCAN26
chr11	25221599	rs113652043	ZNF350
chr20	32304653	rs1074683	SOX4
chr17	68828089	rs1990193	GTF2A
chr15	58730498	rs588136	GLI
chr8	10022938	rs7017212	HNF4A
chr3	84202203	rs4522784	IRX3
chr4	183821662	rs13114435	AIRE
chr11	69307695	rs537626	PRDM1,SPI1,IRF
chr5	102925839	rs11242496	ZNF143,ZNF282,PBX
chr6	31274380	rs9264942	TOPORS,ZNF143
chr11	87894831	rs302652	TBX19
chr6	39727833	rs417096	HNF4A
chr16	7903609	rs12446289	CDX
chr5	141479065	rs11167764	BBX,ZNF410
chr1	243290642	rs55716084	ITGB2,RARA,INSM1
chr15	70018990	rs7176508	ELF1
chr12	72724034	rs12831974	RHOXF1
chr12	65762058	rs12229918	PBX1
chr1	21890386	rs1256335	MYOD1,SNAI2
chr12	20857467	rs10770705	POU3F1,POU3F4
chr3	30480085	rs6790925	GLI,ZBTB7C
chr15	100759614	rs4965598	IKZF2
chr6	162001436	rs992037	HAND1
chr1	76772328	rs10873876	STAT5A
chr16	82962763	rs17675602	ZBTB16
chr6	98495952	rs2505059	ZNF350
chr11	47312892	rs10838687	SOX8
chr1	183180260	rs16860537	ONECUT3,ONECUT2,ONECUT1
chr2	160917497	rs4664308	POU5F1
chr6	159506600	rs2451258	RARA
chr1	25296743	rs10751776	EWSR1
chr11	125277494	rs7112365	SP3,KLF16
chr9	122781254	rs2416745	MEF2B,MEF2A,MEF2D,MYEF2,DMRTA1
chr3	38624253	rs3922844	POU5F1B,POU2F3,POU3F3
chr4	189120911	rs6857559	NFE2L1,MAFG
chr15	67959464	rs8032675	FOXM1
chr4	89203670	rs893971	ONECUT3,ONECUT2,ONECUT1,PAX7,PAX3
chr16	225653	rs2858942	ESRRA
chr1	163500711	rs3001089	SOX11
chr10	5138036	rs2518049	NFE2L2,NFE2L1,MAFG
chr15	67446785	rs744910	IKZF3
chr5	148904092	rs10058728	CREB5,BATF3,JDP2
chr21	43092201	rs2838088	GATA6
chr8	32416274	rs7825175	NFE2L2
chr15	89359689	rs8041863	SRY
chr6	34845449	rs4646949	ZNF691
chr1	79176868	rs4650376	LHX2,HOXB9,SOX5,SOX30,NKX1-2,SOX12,SOX13
chr5	55444683	rs7731626	HF1H3B,ZNF281,WT1,MZF1
chr4	61966273	rs4599440	MYEF2
chr5	156464242	rs2036402	HSF1,HSF2,HSF4
chr19	45403216	rs115881343	GTF2I
chr14	27800177	rs2877832	SIX1,SIX2,SIX3,SIX6
chr17	8136092	rs3027234	IKZF1
chr13	102680126	rs11617740	PAX5,PAX1,PAX9
chr4	123373133	rs2069772	HOXB4,HOXB5,HNF1B,HNF1A,POU3F1,POU3F4,HOXA4,NKX6-3,HOXC5,HOXC4,HOXC6,POU4F3,POU4F1,POU4F2
chr3	122839876	rs3792366	ETV7
chr20	23097880	rs1320561	FOXP3
chr5	14876569	rs835154	HOXB9,HOXC9
chr2	198929806	rs7572733	FOXG1
chr15	92552029	rs7495052	ZNF232,IRF3
chr3	74635097	rs1374879	IRF7
chr14	59366315	rs405460	NFAT5
chr12	24770878	rs17287293	CDX
chr15	87064089	rs12591257	SOX4
chr8	72077955	rs16937456	SOX18
chr2	34284984	rs6711736	HOXA9,MEIS1
chr3	66431602	rs2242285	ZNF713
chr4	174602048	rs11727767	GATA6,GATA4,GATA5,GATA1
chr15	74548773	rs9783698	PRDM4
chr21	23631676	rs2827312	FOXL1,FOX
chr12	14660184	rs3827886	FOXI1
chr7	96119481	rs10429035	NR6A1
chr8	10086411	rs6999631	BCL6B
chr11	6750057	rs12799172	BCL6B
chr2	72361505	rs3768644	HF1H3B,SP3,ZNF281,EGR,ZNF219
chr8	18381235	rs10090117	SIX4
chr7	142104571	rs361433	ELF2
chr5	134467700	rs477687	IKZF3
chr4	166255704	rs17046216	SRF
chr7	74101909	rs6964833	PBX1
chr13	102060076	rs1572591	E2F7
chr11	5306509	rs4910742	DOBOX5,DMBX1,PITX2,OBOX5
chr15	40673465	rs78153629	TBP
chr3	112269287	rs2705520	PTF1A
chr1	159174683	rs2814778	GATA4,GATA5,GATA
chr6	106435269	rs7746082	CPHX
chr7	14898282	rs17168486	TBX20
chr11	43648368	rs4237643	HOXB9
chr7	150667210	rs3807375	ZNF691
chr4	88799710	rs1463104	BCL6B
chr17	79235788	rs7224668	SPDEF
chr11	85867875	rs10792832	BPTF
chr6	162161619	rs926849	DMRTC2,MTF1
chr10	56790969	rs10740609	LHX9
chr9	27309659	rs10967875	OTX2
chr2	140626731	rs16842994	SOX2
chr10	20865157	rs11819199	HOXA13
chr1	107546375	rs17496332	DMRT1,FOXP1
chr5	76781471	rs163030	IRX6,IRX3,IRX4
chr2	142228509	rs12472911	FOXJ1,FOXA2,TEAD1
chr9	7274696	rs1887867	SOX1
chr19	10838486	rs11671653	HBP1
chr4	103511114	rs3774959	LMO2
chr13	38065446	rs9646096	OTX,POU4F1,OBOX5
chr9	122861297	rs16909449	DMRT3
chr9	76157700	rs12555078	T,RUNX
chr3	169100886	rs419076	FOXP1
chr17	76304510	rs8081523	STAT5A
chr3	4703937	rs7632000	GCM
chr3	187649419	rs6773854	CACBP
chr2	25103108	rs2033654	TP63,TP53
chr20	22567942	rs1209523	REST
chr2	49498006	rs9636436	FOXJ3
chr2	47022543	rs76351433	FOXJ3,FOXP1,ZNF35
chr4	74349158	rs1894292	NKX1-2
chr17	44081064	rs8070723	THRB
chr15	79463847	rs1474256	SP4,EGR,ZNF219
chr10	102764047	rs807029	ZNF219
chr10	64398466	rs10995251	HOXB2,POU6F2
chr17	44856641	rs199515	ETS
chr5	109496960	rs4460176	IKZF2
chr17	21284223	rs4640244	RREB1
chr2	51736994	rs1406428	POU3F1,POU3F4,POU4F3,POU4F1,POU4F2
chr3	30753573	rs6804368	HOXD13
chr5	14072057	rs163818	NFAT
chr9	71229179	rs7864204	NR5A1
chr15	99194896	rs2871865	SOX18
chr22	21932068	rs181362	IRF
chr2	161894663	rs197273	PRDM1,ZNF35
chr21	34168573	rs2154427	EGR
chr3	70928930	rs2687201	NFAT5
chr1	39380385	rs4246511	ARID5A
chr6	105407662	rs314277	NR2F6,RXRG,RXRB,NR2C2
chr2	77246331	rs6547115	HMGA1
chr1	237598416	rs7529251	FOXP1
chr12	69824024	rs7297610	HOXB9
chr13	74520186	rs1886512	ETS1
chr2	101668857	rs2278729	ZBTB18
chr2	1417244	rs2071403	E2F3,E2F2
chr3	152535365	rs10513432	ARID3A
chr10	62551890	rs2456778	SPIC,TLX2,SPIB
chr21	46846944	rs2838923	SMAD4
chr3	194327098	rs789852	VENTX
chr11	46150619	rs4756059	HSF2
chr12	112817783	rs11066280	SOX15,SRY,SOX3
chr8	22404840	rs2280890	ZNF35
chr1	85290409	rs9728717	ETS
chr10	88216402	rs7075426	ETS
chr14	85963856	rs8014131	FOXG1
chr7	89763864	rs10266254	MZF1
chr13	80692811	rs8001641	SOX15
chr10	62179812	rs10994336	YY1
chr6	32572251	rs2858870	FOXD2,FOXD3
chr10	62181128	rs10994338	PRDM1,IRF
chr4	146769074	rs1027841	SOX1
chr5	13779743	rs1502050	FOXC1
chr16	53842908	rs12149832	CREB3L1
chr4	6058497	rs16838131	NFAT5
chr12	111333622	rs10849915	TFE
chr6	20661034	rs10946398	IRF6,HOXA9,MEIS1
chr7	67426323	rs6961611	ARID5A
chr3	80368463	rs10511112	IRF7
chr13	104186919	rs16962638	BARX1
chr17	27675226	rs11653144	PRDM1,IRF1,IRF3,IRF2,IRF
chr5	32000483	rs10054504	TP73,TP53
chr11	126619190	rs1557488	ZNF282
chr3	128297569	rs9880192	SOX11
chr3	142535266	rs116465281	TBX1
chr7	100080738	rs7808970	ZNF589,GLI2
chr16	10633165	rs11074889	LHX9,HESX1
chr3	169165888	rs1918974	LHX6
chr4	13794416	rs10489087	STAT5A
chr2	124983056	rs1170612	GTF2I
chr10	36060309	rs11010290	POU3F2
chr4	86674199	rs13137008	HNF1,ZNF75A,IKZF1
chr2	679179	rs1320333	EWSR1,TEAD4
chr11	46722221	rs7932354	ELF2
chr9	17487945	rs2383024	PRRX1
chr16	55341135	rs6499755	VDR
chr18	21244037	rs1788776	SOX5,SOX12,FOXP1
chr6	39124682	rs9942541	CDX
chr15	87053846	rs2011905	IRX5,IRX2
chr4	97880409	rs7694207	IRX6
chr13	78381146	rs975739	FOXQ1
chr10	17142526	rs6602175	TBP
chr4	82149831	rs710841	RAR
chr16	51245487	rs7185923	FOXC2
chr8	82928598	rs7820074	TBP,CDC5L
chr13	106651661	rs4996815	RXRG
chr20	46801224	rs62202398	CACD
chr1	198469162	rs10922438	RAR
chr17	43212963	rs2291447	ZNF784
chr3	185529080	rs1470579	OTX2
chr17	75944650	rs16970672	USF
chr20	37845477	rs6028335	HMGA1
chr7	142274854	rs2854536	CEBP
chr14	85654019	rs12436689	ZNF35
chr10	34817988	rs563507	ATF4
chr1	170128608	rs495524	ZSCAN26
chr1	144992181	rs2863344	ZNF35
chr6	40603057	rs4301303	SOX3
chr3	32378271	rs6776297	GATA2
chr13	28077144	rs9512730	TFAP2
chr17	6034831	rs7215990	ZNF713
chr16	53830465	rs9930506	POU4F1
chr4	114000956	rs7694725	FOXP1
chr15	41196384	rs8036080	CTCF
chr1	172199573	rs479336	POU5F1B,POU2F3,HMGA1
chr2	242262986	rs12694997	DRGX,PRRX1,ARX
chr4	82009707	rs3796804	EWSR1
chr12	6435571	rs10849441	IRF2
chr19	41860296	rs1800469	HNF4
chr2	56096892	rs3791679	COMP1
chr20	6761512	rs6054512	GTF2I
chr5	97969453	rs467650	HESX1
chr5	78272942	rs2052550	CCDC6,POU5F1
chr4	190641170	rs11132733	NFAT5
chr16	8517745	rs11861787	MYOD1
chr8	61876044	rs10104895	ZFX
chr9	130976557	rs2502731	FOXP3
chr3	168916240	rs9864370	ZNF35
chr7	99115677	rs12533251	HSF2
chr10	18950555	rs10829156	PBX1
chr16	163598	rs11248850	GATA
chr21	36416332	rs9983044	RORA
chr4	135780372	rs10029269	SOX9,SOX18,SOX3
chr6	135452152	rs6569992	FOXO6,FOXO4
chr6	63160147	rs682238	FOXQ1
chr10	83188953	rs1329201	IRF6
chr8	138909719	rs62531686	HOXD10
chr11	70845204	rs35198051	HF1H3B,PATZ1
chr8	3594906	rs2623702	CEBPB,CEBPG,CEBPE,CEBPD,CEBP
chr20	15177580	rs199307	IRX3
chr17	29333516	rs17826255	SPI1,SPIB
chr6	106094057	rs9386463	SMAD
chr9	98376699	rs10988802	STAT5A
chr4	1078187	rs1670533	HSF2
chr2	622827	rs2867125	PRDM1
chr10	132056415	rs4751185	ZBTB16
chr12	56518408	rs11171747	GATA
chr12	130630935	rs11060736	HBP1
chr15	49746364	rs10519227	HNF1B,HNF1A
chr3	172477	rs6795349	HNF4A
chr3	111423129	rs4450776	TCF12,ZBTB18
chr19	19721722	rs12610185	IRF3
chr3	66525963	rs3845905	FOXJ1,FOXA1,FOXA2,FOX,FOXC2
chr18	23393104	rs7231041	EMX2
chr6	111848191	rs3851228	PBX1
chr11	2182224	rs689	IKZF1
chr9	102723692	rs10760706	ZBTB6
chr9	117260834	rs10982256	TP73
chr12	43967677	rs7295246	ETS1
chr18	24156425	rs16942421	RFX1
chr1	213126565	rs3002288	GCM2,GCM,GCM1
chr2	80281173	rs6738962	ZNF691
chr8	72270082	rs7006821	ZBTB18
chr1	61821819	rs7556462	RORA
chr2	202154397	rs6715284	ZNF281
chr13	30458737	rs9314986	BARHL2,BARHL1
chr18	2967845	rs8087073	TBP,FOXP1
chr11	46849360	rs1007738	POU4F3
chr1	240045908	rs536477	IKZF2
chr9	13007129	rs1360517	POU3F3,POU4F3,POU4F1,POU4F2
chr5	40237374	rs36019094	HOXB9,HOXC9
chr8	143020731	rs7845056	REST
chr2	36526436	rs1863080	ZBTB16
chr6	151252985	rs6922269	HESX1
chr8	17282411	rs13271465	FOXA1
chr7	12193432	rs114945094	LHX1,LHX3,LHX4,LHX5,HOXB7,HOXB4,HOXB5,HOXA7,HOXA4,HOXA3,HOXA1,TLX2,OTP,ARID3A,NKX1-2,HOXC8,HOXC4,HOXC6,LMX1A,MIXL1,RHOXF2,DBX1
chr2	40353277	rs6544311	NFAT5
chr7	20647015	rs10950821	VENTX,MAFK
chr6	44769237	rs7770848	ELF2
chr12	121938185	rs10849893	E2F8
chr12	41246280	rs312274	SOX15,SOX17
chr7	7302293	rs1299548	ZNF75A,NANOG
chr2	156925286	rs16839962	IKZF2
chr14	65747759	rs1256531	CTCF
chr14	72812525	rs2681735	IRX6
chr11	88913663	rs621313	TLX2,DBX1
chr6	167548547	rs62436827	IKZF3
chr12	113607502	rs2384207	GTF2I
chr3	156105084	rs7615568	ZKSCAN3
chr8	95937502	rs7845219	FOXD1
chr10	16116747	rs2069036	CDX
chr11	11228374	rs2722769	TFCP2L1
chr10	63524591	rs1530440	HSF2,HSF4
chr3	187687890	rs16862782	HNF4A
chr7	92264410	rs2282978	IKZF1,ATF4
chr9	114303679	rs7873730	NKX2-4,HMGA1
chr2	60721311	rs7584113	HOXB8
chr19	33532300	rs10411210	FOXC1,STAT3
chr2	75459668	rs765684	FOXP3
chr10	64223383	rs10995170	HNF1
chr20	47088732	rs910191	CUX1
chr10	30177888	rs3006564	HOXB9
chr11	90956214	rs4491175	HMBOX1
chr20	47343059	rs6063312	IRF
chr10	132347100	rs11017328	COMP1
chr18	20735408	rs4369779	POU3F1
chr18	75653523	rs11661856	FOXJ3
chr3	187687074	rs9820070	PRDM1,IRF
chr2	37960613	rs17511102	HOXB2,HOXB3,HOXB4,HOXD3,RAX,ESX1,SHOX2,EN2,ISX,NOTO,HOXA5,HOXA4,HOXA3,HOXA2,HOXA1,OTP,POU6F2,HOXD8,HOXD1,UNCX,PRRX2,LBX2,MEOX1,POU3F2,POU5F1,NKX6-2,HOXC4,LMX1B,GBX1,MIXL1
chr15	93877425	rs4777845	VENTX
chr4	24375833	rs17650401	NR1H4
chr7	103175444	rs1008126	TP53
chr7	112628373	rs10229603	GZF1,MAFB
chr1	219753509	rs2820443	FOXJ1,FOXA2
chr6	142822217	rs9496398	FOXD2
chr2	1777150	rs6735179	TCF4,TCF3,MESP1
chr1	25674785	rs3091242	EN1,DBX2
chr6	109634828	rs11966072	GTF2I
chr2	185533580	rs7597593	DBX2
chr3	172476419	rs7646507	LHX1,LHX2,LHX3,LHX5,PROP1,ARID3A
chr8	127332657	rs11986011	DMRT2
chr1	210898263	rs1934620	PGR
chr7	106495809	rs17153527	IRX6,IRX4
chr21	47690068	rs2839186	ZNF75A,IKZF1
chr8	19830921	rs10096633	GFI1B,GFI1
chr13	64141913	rs1000589	FOXD1
chr8	57155598	rs9650315	GFI1
chr18	66292259	rs17232800	AP3
chr5	66152258	rs39861	PAX
chr12	110000193	rs7134594	NR5A2,NR6A1
chr1	3280253	rs6658356	ID4
chr3	23336450	rs7612463	ZNF232,MEF2B,MEF2A,MEF2D
chr20	31447368	rs17123726	SOX15,SRY
chr3	177793107	rs1982821	MYBL1
chr13	92501664	rs7328464	ARNTL,CLOCK
chr2	213168768	rs7588550	GATA6
chr18	23785648	rs8097810	FOXP1
chr6	32913246	rs1480380	MYBL1
chr5	112580290	rs17323670	SOX17,SOX7
chr22	22512415	rs987710	FOXJ3
chr20	20634106	rs6132333	TBP
chr6	117210052	rs339331	HOXC13,HOXB13,HOXD13
chr6	32127477	rs3134950	IRX3
chr10	6094697	rs61839660	DOBOX4
chr8	60130296	rs3110127	TCF7L2
chr19	3428834	rs7507204	EGR,EGR1,KLF14,MAFB
chr5	134356705	rs526896	ZBTB16,TEAD1
chr18	70442068	rs41418949	ZNF232
chr7	57699151	rs4870684	PLAG1
chr7	139687304	rs8192851	SPDEF
chr2	137555224	rs1427593	HMGA1
chr1	208757586	rs17259784	SMAD4
chr15	77963887	rs9652490	ETS2
chr1	183116531	rs12565776	FOXJ2,FOXJ3
chr8	14389481	rs1903595	ZNF232
chr17	66875294	rs4148008	NR6A1
chr8	9792662	rs2055729	PRDM1
chr11	75909619	rs4944092	SOX18,SOX10
chr6	44946506	rs9472414	SREBF
chr1	102726399	rs17126268	NR2F1,NR2F2,PPARG
chr13	43117201	rs17596685	E2F2
chr8	1969726	rs6558578	EN1
chr9	33122645	rs10113903	NKX3-1
chr22	30378703	rs5763662	FOXD1
chr17	79168268	rs2279913	ARID5B,BPTF
chr6	32953280	rs3097645	SOX13
chr1	216504269	rs7532570	MEF2A,MYEF2
chr10	80515081	rs7900239	HMGA1
chr1	98501984	rs1702294	HNF1,FOXQ1,FOXJ1,TLX2,FOXA2,SOX12,DBX1
chr20	11157011	rs6040399	POU5F1B,POU2F3,POU3F3
chr3	33065339	rs7613051	PPARA,PPARG
chr1	217058479	rs1436900	EWSR1
chr12	111414461	rs12229654	POU5F1B,POU1F1,POU,POU2F3,POU2F1,POU3F2
chr15	36049492	rs2947253	FOXJ2,FOXJ3
chr6	1918262	rs3800131	CDX
chr19	1046520	rs3764650	HNF4,HNF4A
chr3	187713718	rs10937329	HBP1
chr7	110048893	rs211829	FOXQ1,FOXA,FOXC1,FOXF1,ONECUT3,FOXL1,FOXA2,FOX,FOXC2,FOXP1
chr12	62234833	rs2198776	NR3C2,NR3C1
chr10	63752159	rs7089424	FOXP1
chr20	31419809	rs6057652	FOXL1,FOXA2,FOXC2
chr1	163142555	rs12035879	CEBPA,DDIT3
chr16	7836297	rs3112740	ZNF740
chr17	62506280	rs57166100	ZNF384
chr8	24378741	rs11781622	STAT6
chr6	37532103	rs9394438	RBPJ
chr14	64275812	rs7144584	RREB1
chr8	76417937	rs2943559	FOXP1
chr10	63467553	rs4590817	HBP1
chr12	10170727	rs11053548	DUXA
chr4	145486389	rs13118928	SOX21,SRY,SOX2
chr3	62601366	rs1231831	ESRRG,ESRRA,ESRRB,NR5A1
chr17	48289070	rs2586502	TFAP2A
chr3	52718280	rs10865974	NR6A1
chr17	27769598	rs9900280	POU3F1,POU3F3
chr3	12289800	rs13081389	SOX4,SOX11
chr3	128338600	rs2712381	XBP1
chr2	144690117	rs1011397	HOXB2,HOXB6,HOXB4,HOXD3,HOXA6,HOXA5,HOXA3,HOXA1,HOXD1,EVX2,MEOX1,DMRTA1,NKX6-1,HOXC9,HOXC8,HOXC5,HOXC4,HOXC6
chr10	87740753	rs10788473	EWSR1
chr12	13641706	rs1457614	HNF1B,HNF1A,TLX2,POU4F1
chr10	85422854	rs2224865	DMRTA2,SOX8,DMRTA1
chr12	68956185	rs114588203	ARHGEF12
chr8	128719884	rs10094872	HOXB9,SOX5,SOX30,BARHL2,SOX12,SOX13,HMX1,HMX3,HMX2
chr1	22499530	rs17360053	RORA
chr10	91002927	rs1412444	ERF,ELK3,ELK4,GABPA,ETV1,ETV3,ETV2,ETV4,FEV
chr13	100041738	rs7335046	HSF1,HSF2,HSF4,TEAD3
chr12	114796284	rs10507246	NFYA
chr13	39516627	rs9315632	ID4
chr3	175075109	rs6771725	IRX4
chr2	79198168	rs11683503	POU1F1,POU,POU2F2,POU2F1,POU3F2,POU5F1
chr3	62112141	rs35593266	BPTF
chr8	99317739	rs11785622	SOX1
chr2	121309488	rs2030746	EBF1
chr21	16817938	rs2823286	EP300
chr9	24720232	rs10491833	HOXB9,HOXC11,HOXC10,HOXA11,HOXA10,CDX,CDX1,CDX2,HOXD11
chr3	99844293	rs9811920	EWSR1
chr17	4901982	rs11658587	ELF2
chr15	58731153	rs261342	TEAD1
chr4	145196206	rs7690204	ZBTB16
chr18	65400425	rs13353224	NR1H4
chr7	125869122	rs2687481	TLX2
chr11	109995944	rs746463	SPI1,SPIC,ETS,SPIB
chr8	105359432	rs2458413	ARID3A,NKX6-3
chr17	42442344	rs708382	HOXA4,ARID3A,HOXC4,DBX2,DBX1
chr1	182081960	rs10911021	TFE
chr4	102037719	rs2659546	NKX2-6
chr22	40654276	rs12628051	DMRTA1
chr5	127640861	rs27855	LHX3,HOXB7,HOXB5,TLX2,HOXC6,MSX2,DBX2,DBX1
chr1	61041875	rs12565755	PGR
chr4	106297513	rs2636697	GATA4,GATA5
chr9	71434707	rs4744712	ESR2
chr5	127151976	rs1421746	PAX5,PAX6,PAX2
chr4	56298194	rs6832769	HSF1,HSF2
chr1	205696615	rs1775154	ZNF35
chr16	57047299	rs16965039	SOX13
chr13	28360487	rs1923834	GTF2A
chr6	13332467	rs499818	GATA6,GATA3,GATA1
chr22	50346042	rs56091001	RREB1
chr2	79539988	rs13409348	IRF3,SOX5,SOX30,SOX8
chr6	148423371	rs9390537	HOXA4
chr12	96261568	rs6538678	FOXP1
chr15	89863928	rs2307449	TAL1
chr20	7752366	rs6077251	FOXA
chr6	32172993	rs3131296	MYOD1
chr12	90443482	rs10858945	TEAD1
chr13	95463392	rs9302001	SOX4,SOX11
chr7	81839553	rs11978472	ZBTB16
chr6	20109592	rs2457335	PLAGL1
chr21	17483133	rs2823615	ZBTB16,POU1F1,FOXD2
chr11	70058419	rs78972067	EGR
chr4	178318191	rs1395479	INSM1
chr15	93889459	rs17541406	LEF1
chr12	15930805	rs17415853	REST
chr6	29520877	rs16895057	NR5A1
chr5	45197779	rs10941694	BPTF,ZNF35
chr11	8484089	rs10769908	ETS2,ETV7,ELF2
chr6	124691237	rs9491140	NKX2-5,ISL2
chr5	132628884	rs17166496	SRY
chr11	111171709	rs3802842	IKZF1
chr14	85683053	rs1550584	HNF1
chr5	4198822	rs6882308	HNF1,HOXA4
chr13	103969491	rs4771450	IRF7
chr13	74635588	rs1324913	BARX1
chr2	52703590	rs12619788	BPTF,PAX1,PAX9
chr5	33636594	rs6868223	SIX4
chr16	72756101	rs10500569	MEF2B,MEF2A,MEF2D,MYEF2
chr14	81523128	rs17111394	NKX2-5,NFIB,NFIA
chr15	94036688	rs7175404	HMGA1
chr2	67942480	rs724568	TCF7
chr2	128519797	rs13013415	FOX
chr19	52552021	rs3752120	HF1H3B
chr12	32261239	rs1144713	ARID5B,TBP
chr7	54978924	rs2252586	HOXC13,HOXB13,HOXA13,HOXD13
chr5	4198436	rs6555261	ZSCAN4
chr6	33489882	rs9469457	TBX20
chr6	32373698	rs3806156	THRB
chr12	123823546	rs11830103	FOXA,HOXB9,HOXC11,HOXC10,CPEB1,HOXA11,CDX,HOXD10
chr2	150697148	rs11889862	NFAT
chr16	4038387	rs2444217	EBOX
chr3	197079586	rs6583203	COMP1
chr20	22581268	rs6048216	GATA6
chr8	122982838	rs12542166	OTX
chr9	74887703	rs11143230	ZBTB18,TGIF1,MEIS2,PKNOX2,TGIF2LX,PKNOX1,TGIF2
chr8	13058674	rs2016444	ZEB1
chr2	103091540	rs17027258	TBR1
chr10	3862542	rs6601764	TGIF1,MEIS3,MEIS2,PKNOX2,TGIF2LX,PKNOX1,TGIF2
chr10	30096628	rs2986971	TBX19
chr6	44739949	rs1342371	CREB,CREB5,CREB1,BATF3,JDP2,ATF7,ATF1,ATF3
chr10	21567565	rs3847375	ZNF691
chr13	110572210	rs7323507	ZNF282,IKZF1
chr6	151009889	rs4869931	IRX4
chr10	36885921	rs1360573	VSX1,BSX,BARX2,RAX,HOXD1,GBX2,HMX1,HMX3,HMX2
chr20	36469694	rs4811196	NR2F1
chr2	64364632	rs6733160	FOXP1
chr7	107782200	rs382140	SPDEF
chr17	75701697	rs9906155	FOXA,FOXJ1,FOXA2
chr11	51512090	rs11246602	CUX1
chr22	45011761	rs4823246	ZNF281
chr3	159728878	rs6441286	RARB
chr11	2953723	rs3847646	EGR
chr1	151858888	rs6685187	MYB
chr3	78498997	rs9834373	E2F8
chr19	41985587	rs11672691	CDX
chr6	20652717	rs9295474	GATA6,STAT5A
chr14	20957433	rs12147450	TEAD1
chr7	106411858	rs17477177	LHX1,ARID3A
chr9	37002115	rs7020413	TLX2,POU3F3,DBX1
chr3	169477506	rs12638862	ZNF784
chr11	5263853	rs16912210	SOX
chr8	23526463	rs1512268	CEBP
chr2	2926013	rs17491951	ZNF75A
chr10	11224665	rs596406	LHX1,GSX2,GSX1,SHOX2,MNX1,ISX,UNCX,PRRX2,ARID3A,NKX6-2,LMX1B,MIXL1
chr1	182021283	rs7554182	FOXM1
chr5	120906482	rs12109307	POU4F3,STAT
chr16	82642651	rs11646213	FOXA,ARID5A
chr8	128104343	rs13254738	SRY
chr14	37132769	rs2236007	HINFP,EGR4,EGR3
chr1	7532290	rs1149336	RUNX1
chr7	93691744	rs9918668	ZBTB16
chr4	180048362	rs17067123	VENTX
chr10	65050659	rs7075195	FOXA,ARID5A,FOXD3
chr8	128407443	rs10505477	VSX1,BSX
chr16	54027971	rs12596210	EMX2
chr16	86011337	rs10521318	HOMEZ
chr6	93713805	rs652520	STAT
chr3	143902027	rs4839680	FOXA,FOXP1
chr18	29038123	rs1941184	POU4F2
chr3	170163474	rs6444931	ZNF232,ZBTB16
chr13	113772707	rs6041	TFAP2
chr1	178142208	rs316274	SOX1,IKZF3
chr18	6941108	rs4398173	FOXA
chr15	51569410	rs2305707	TOPORS
chr15	86854590	rs10152811	PRDM1,IRF1,IRF2,IRF
chr11	12469397	rs7120489	ZIC1
chr3	7283969	rs1810320	AIRE,ZSCAN4
chr11	33325376	rs16924133	NR2F6,NR2C2
chr12	103912506	rs10861032	OBOX5
chr7	96133531	rs7781370	SOX4,SOX11,HMGA1
chr5	55438851	rs10065637	IRF6,NRL
chr6	31802465	rs4711279	SMAD
chr10	8089136	rs4143094	GLI
chr15	29424755	rs2636061	NR2F1,NR2F2,HNF4,NR4A2
chr17	76311991	rs4789580	CBX5,ZNF384
chr7	100769538	rs2227631	IRF
chr12	57055291	rs2950390	DMRTA2,OSR1,OSR2
chr10	65318766	rs10761785	FOXJ2,BPTF,FOXJ3,FOXP1,HMGA1,ZNF35
chr7	70587145	rs62459614	NR5A1
chr3	156102734	rs3772255	NFAT5
chr5	32714270	rs1421811	TFCP2L1
chr14	23464482	rs997154	ZNF423
chr7	86348999	rs2189812	FOXA
chr6	31143582	rs3131018	REST
chr5	80502903	rs17228156	FOXP1
chr2	104808712	rs11890236	ZNF35
chr9	139862633	rs57024841	SP3
chr2	234668570	rs887829	BCL6B
chr12	3868168	rs10744625	SIX4
chr3	156798775	rs900400	FOXA
chr2	204089730	rs16839626	ZBTB16,ZSCAN26
chr2	160867059	rs2667011	IRF7,ONECUT3,ONECUT2,ONECUT1,VENTX,PAX7,PAX3
chr22	26653362	rs1207393	SOX4,SOX11,IRF
chr3	103307642	rs7612581	SOX5,SOX13
chr17	2068932	rs4790881	CEBPA,DDIT3
chr4	183137398	rs2726807	CREB,CREB5,JDP2,ATF1,ATF2
chr10	75421208	rs10824026	RFX1,CEBPE,CEBPD
chr2	141741590	rs4954683	SOX5,SOX12,SOX13,MSX2
chr12	115346424	rs1896312	GLI
chr13	103928007	rs1529276	CDX,HOXD11
chr17	2262703	rs4790333	RORA
chr3	187413991	rs6764050	ZSCAN16
chr4	73783404	rs6816344	HOXC10,CPEB1
chr16	9343347	rs1397142	FOXO1,FOXO6,FOXO4
chr8	77611625	rs4735738	DMRTA2
chr4	131132900	rs13113376	AFP1
chr3	30710243	rs3773643	SOX17,SOX7,SOX18
chr15	93815129	rs17612678	TBX21
chr3	65486388	rs1524976	MYF6
chr3	187543342	rs10513821	FOXC1
chr18	56109859	rs8099014	LEF1
chr12	95490248	rs12310399	OBOX5
chr11	5225635	rs11036238	IRX5,IRX2
chr2	46355848	rs13008603	RUNX
chr2	192955505	rs13007495	SCRT1
chr3	69824093	rs78356356	EWSR1
chr2	188626214	rs4667193	ZNF75A
chr19	16185559	rs8109288	SMAD
chr2	201021954	rs1569175	DOBOX4,HNF1B,SIX1,SIX2,SIX3,HNF1A,FOXL1,TLX2,SIX6
chr18	40023306	rs346221	LHX9,HNF1,HOXB6,HLX,HOXA7,TLX2,HOXB8,NKX6-1,POU4F3,HESX1,POU4F2,DBX1
chr13	34606186	rs2321744	POU3F1
chr6	32592737	rs28421666	SPI1,SPIC,TBP,SPIB
chr4	14967169	rs1494950	ELF2
chr17	40514201	rs744166	SOX7
chr2	33701890	rs13385731	IRF3
chr10	130383238	rs193189882	IRX4
chr14	65758642	rs7159888	RFX4
chr2	174504924	rs13028485	HSF1,ZBTB12,HSF2
chr18	65285279	rs17077540	FOXJ1
chr11	15355246	rs11605083	DMRTC2,DMRTA1
chr2	241308505	rs1574192	FOXO4
chr1	183358405	rs2078087	MEIS3,MEIS2
chr1	234858597	rs514230	EWSR1
chr14	52884355	rs10143866	SOX17,SOX7,SOX18,AFP1,SOX3
chr21	37809377	rs9984974	ETS2,STAT6
chr1	109417679	rs7523050	TBP
chr1	84387632	rs10465746	EN1
chr6	31851234	rs652888	PPARG,ESR1
chr1	207977083	rs7523273	IRX5,IRX2
chr15	84573041	rs7183263	HNF1
chr11	48091303	rs10838798	HOXA4,SOX11
chr10	96797470	rs1934953	IRF2
chr3	167508062	rs13090836	OBOX1
chr15	80192975	rs36035742	SOX11
chr22	19156117	rs712964	HF1H3B
chr1	173284199	rs4916321	IRF3
chr9	86715566	rs7853970	SOX15,SOX9,SOX7,SOX21,SRY,SOX2,SOX3
chr2	193848340	rs59979824	POU4F1
chr2	38277832	rs6741148	POU3F2
chr11	116654435	rs603446	MEF2B
chr6	138132516	rs10499197	SRF
chr2	46355051	rs4953318	ZNF75A
chr2	219756383	rs7349332	ZNF350
chr13	44217064	rs4942242	FOXP1
chr12	48208368	rs11168249	LEF1,TCF7,TCF7L2,TCF7L1
chr10	26734587	rs2992257	ZNF75A
chr9	85135915	rs7043482	SOX5,SOX12,SOX13
chr8	34524003	rs6987004	BRCA1
chr4	95562877	rs17021918	ZSCAN4
chr14	49372801	rs2352904	HOXC10,HOXA10,HOXD11,DBX1,ZNF35
chr6	168757111	rs6915443	EWSR1
chr18	25167945	rs1420956	FOXJ1
chr6	32575735	rs9461776	CEBP
chr18	57829135	rs6567160	HOXD10
chr9	81889358	rs2769967	HEY1
chr8	57179020	rs7815788	GSX2,HOXB2,HOXB3,HOXB5,MNX1,NKX6-3,HOXC8
chr8	6323278	rs2916733	FOX
chr16	28539848	rs4788084	EBF1
chr6	160578860	rs1564348	TEAD1
chr19	1124835	rs740495	GLI
chr7	134250322	rs4732038	CEBP
chr5	141210753	rs166040	EP300,ATF3
chr2	105158638	rs17624523	ZBTB16
chr10	92592956	rs12249377	HF1H3B
chr11	110499253	rs326946	CUX1
chr3	121993247	rs17251221	MEF2B,MEF2A,MEF2D,FOXP3
chr3	72393141	rs9832740	ETS1
chr12	66816139	rs10748045	BBX
chr15	49192791	rs8023445	ATF4
chr5	120216037	rs78975256	ESRRG,ESRRA,ESRRB,NR5A2,NR5A1,NR6A1
chr1	67722567	rs10889676	ZBTB16
chr9	71865932	rs2282335	TBX20
chr9	130619637	rs7865146	ZIC1,ZNF219
chr5	158175669	rs13170526	ISL2,NKX3-2,HMX1
chr17	13559080	rs10521233	NR1H4,GFI1B,RORA
chr16	82650717	rs3865188	DOBOX4
chr10	67743654	rs72791417	IRF,FOXP1
chr14	71666297	rs17767225	TBX1
chr7	32347335	rs215614	POU5F1
chr2	19945577	rs2123536	HNF4
chr9	122199203	rs1331623	ZBTB12
chr16	11406803	rs7191700	KLF13
chr13	71883214	rs9592783	FOXP3
chr6	165466351	rs227458	PRDM4
chr18	8275857	rs6506569	MAF,BACH1,AP1,DMRTA1
chr14	70517183	rs12883884	TFAP2E
chr16	53813367	rs17817449	ZBTB16,SOX4,SOX11
chr3	11694467	rs4684792	HOXB6
chr18	7755771	rs7243299	IRF7
chr19	6668972	rs1077667	TP73,TP63
chr10	45123379	rs11239177	ARID5A
chr21	43778895	rs1547374	GATA3
chr3	135225249	rs11712655	ZNF281
chr2	47240012	rs10194115	PRDM1
chr6	105400837	rs314280	NKX2-2
chr11	48098280	rs10838801	WT1
chr6	139829666	rs605066	FOXD2,FOXD3,FOXC2
chr4	29903052	rs7442317	HMGA1
chr12	14115482	rs4764043	NKX2-2
chr3	145173788	rs345013	FOXP1
chr8	131092413	rs6984045	CPEB1
chr16	3185737	rs560947	SOX14
chr6	25869371	rs548987	NR2F2,DMRTC2,RXRA
chr2	210874246	rs3738934	DBX1
chr3	156798473	rs1482853	ZBTB18
chr15	96708291	rs8023580	ZBTB16
chr3	30346968	rs10510634	MYEF2
chr10	102075479	rs603424	SPDEF
chr7	37757556	rs6951258	BARX1,HOXA5
chr1	62950858	rs10889332	E2F7
chr2	60722040	rs6706648	CREB,CREB5,CREB1,JDP2,ATF7,ATF1,ATF3
chr4	86651464	rs7660702	FOXB1,FOXA2
chr6	31481299	rs2516399	AP1
chr13	106785265	rs1372791	TFAP4
chr15	51969668	rs17525472	FOXA,ZNF35
chr11	82821382	rs4293143	FOXJ2,POU5F1B,POU2F3,POU3F3
chr2	37957480	rs13012266	IKZF2
chr3	186480206	rs822354	FOXP1
chr6	135739355	rs11154801	NKX2-8,NKX2-3
chr11	41915366	rs9300039	FOXD2,SOX13
chr6	31362310	rs16899524	NFE2L1,MAFG
chr20	17829280	rs2745851	HOXC11,HOXB8
chr1	67123057	rs6681460	ZSCAN16
chr2	160190209	rs4665058	MYBL1
chr1	76899464	rs4949718	BARHL2,IKZF2
chr6	7563232	rs2076295	CEBP
chr1	196973183	rs12116643	POU3F3
chr4	9923004	rs734553	BCL6B
chr1	228997835	rs801114	PPARA
chr7	40965127	rs7789197	NKX2-4,NKX2-5,NKX2-2,NKX2-3,NKX2-1,NKX2-6,NKX3-2,NKX3-1,HMX1,HMX3,HMX2
chr9	83265249	rs17266958	GATA4,GATA5
chr8	7836060	rs9692809	SPI1,SPIC,ERF,ETV3,SPIB
chr1	232519150	rs669408	GABP
chr4	6736365	rs7661864	AP1
chr1	205237137	rs1668871	YY1
chr11	5303063	rs2213169	DUX4
chr1	190066386	rs1935881	BCL6B
chr10	2776698	rs79619559	NFIL3,HLF,DBP,TEF,MSX2
chr7	36961320	rs13230047	BBX
chr19	14139921	rs12327666	OTX2
chr1	17834742	rs2254135	ZFX
chr10	28388150	rs10763642	FOXP1
chr8	76573711	rs2922763	HMGA1
chr5	147845815	rs3995090	OBOX3
chr9	113131163	rs1327533	BPTF
chr19	5841356	rs3760775	SIX1,SIX2,SIX3,SIX6
chr9	113300835	rs1889321	IRX6
chr7	15742786	rs10486776	SIX3,SIX6
chr1	44319373	rs3011225	RREB1
chr2	34305257	rs10495809	FOXQ1
chr5	55560027	rs1020388	IRX6
chr16	77427769	rs11864477	RAR
chr10	61380482	rs10826334	ELF2
chr2	34285194	rs6729869	ZSCAN4
chr3	151830309	rs11712066	POU1F1
chr13	36454193	rs2051090	HOXA9,MEIS1
chr12	54417576	rs736825	EGR
chr15	49939846	rs8039808	ZSCAN16
chr4	57334112	rs12505749	ZNF423
chr12	115552437	rs35444	SOX7,SOX21,SRY,SOX2,SOX3
chr12	65718299	rs17178006	FOXA,TCF7,ZBTB16
chr1	9411469	rs11121382	PRDM1
chr2	156933553	rs10177924	GTF2I
chr2	8949070	rs7587928	FOXQ1
chr2	24692809	rs2165738	NR6A1
chr6	34927280	rs1535001	POU2F3,FOXP3
chr18	39228310	rs9958032	DMRT2
chr1	62996838	rs1168013	E2F8
chr7	50335232	rs4917017	TEAD3,TEAD4
chr3	186454180	rs5030062	FOXP1
chr12	5797101	rs12579350	RARA,ESRRG,NR5A1
chr7	25991826	rs4722551	EWSR1
chr8	11343973	rs2736340	NFYA
chr2	130216043	rs4662945	RARA
chr8	20967551	rs7015657	TFAP2E
chr5	10701514	rs3756407	MSX2
chr14	92485881	rs7155279	HDX,NKX2-4,NKX2-5,NKX2-3,NKX2-1,NKX2-6,NKX3-2,NKX3-1
chr1	177873210	rs574367	RFX7,RFX2,ZNF628
chr5	80411221	rs4703822	ZSCAN4
chr20	42989267	rs4812829	NKX2-8,NKX2-2,NKX2-3
chr18	20724328	rs4800148	ZBTB12
chr12	112486818	rs17696736	RREB1
chr10	18397247	rs17661538	HMGA1
chr3	188442480	rs9290877	DMRT2
chr14	27260043	rs1951082	SOX13
chr14	96169131	rs7158782	AIRE
chr6	151898506	rs1871859	RBPJ
chr2	206150594	rs1207421	DOBOX4
chr7	7883323	rs7780564	DMRTC2
chr4	149652610	rs10028213	IRF9
chr16	298588	rs13339636	LEF1,TCF7
chr3	71115751	rs7616330	SPI1,SPIB
chr16	85946450	rs424971	DPRX,ZBTB12
chr6	31093587	rs3815087	NFIB,NFIA
chr6	40440500	rs9296335	NFE2L1,SNAI2,MAFG
chr10	64278682	rs10995190	ZBTB16
chr6	31274555	rs10484554	CREB3,PROX1
chr6	62697746	rs6455128	BCL6B
chr2	29247997	rs13008299	HOXB8
chr2	21206183	rs6754295	SOX14,SOX11
chr16	84987679	rs2326458	BCL6B
chr13	43162063	rs2148072	POU1F1
chr11	22843155	rs712022	PRDM1
chr1	165718979	rs7555523	EMX1
chr7	128594183	rs10488631	NANOG
chr6	22304204	rs1341239	HOXD10
chr3	36864489	rs6550435	FOXC1,RREB1
chr15	78926018	rs950776	RORA
chr19	52532271	rs2288884	IRX6
chr20	17845921	rs2328223	TOPORS
chr10	125517080	rs4246949	RUNX
chr10	94481917	rs7923837	FOXC1,FOXA2
chr5	126721853	rs10519937	THRA
chr5	141863604	rs17577085	TEAD1,IKZF3
chr2	104589138	rs11903187	ZBTB6
chr7	83656800	rs10235789	ZBTB16
chr16	58075282	rs12447804	THRA
chr5	150440097	rs2233287	TFE
chr6	41650736	rs2842643	BARX1,GBX2
chr1	93148377	rs11810217	ATF3
chr6	139844429	rs590856	SOX4
chr17	47566312	rs16948200	TFAP2,TFAP2A
chr12	93550301	rs1836127	HDX
chr2	218271719	rs6759952	POU3F1,POU3F4,NFIB,NFIA
chr6	44233921	rs2233424	HOXB8
chr2	629244	rs12463617	MEF2A
chr22	23922983	rs140174	GTF2I
chr6	46675025	rs7756935	HF1H3B
chr8	22938661	rs57302454	HSF1,HSF2,HSF4
chr17	700020	rs623323	ZNF384
chr7	32189540	rs11975235	PRDM1
chr3	16625048	rs10510452	NR6A1
chr22	44561287	rs5764106	TCF7L2
chr8	4560081	rs7828501	POU4F3,POU4F1,POU4F2
chr10	45966422	rs901683	RUNX1
chr12	6291093	rs7342306	MYBL2
chr20	24717085	rs2424635	ETS2,STAT6
chr6	221146	rs9501753	STAT3
chr6	126698719	rs9388489	DMRTC2
chr15	38464874	rs16966389	ESRRG,ESRRA,ESRRB,NR5A1
chr17	38924	rs7217319	AIRE
chr1	78887208	rs648425	FOXA
chr10	10689602	rs7092313	ATF3
chr1	63191777	rs12130333	SCRT1
chr8	83669120	rs6473383	IRF4,IRF9,IRF8
chr5	75439200	rs6453204	SOX11
chr10	9363877	rs12247397	DMRTC2,DMRT1,POU5F1
chr12	96807917	rs11108495	HESX1,ZNF35
chr7	28185091	rs849141	TFE
chr1	219657163	rs11118316	FOXA,ZNF35
chr3	140540718	rs908821	IRF
chr6	116387134	rs1999930	IKZF2
chr2	8530256	rs13008689	NKX2-1
chr20	39091487	rs2902940	EMX2,EMX1,EN1,RORA,POU6F1
chr8	10683929	rs11776767	BCL6B
chr6	42495278	rs16895812	SMAD3
chr1	247689532	rs1881797	EWSR1
chr1	163956503	rs424950	NFE2L2
chr16	68591230	rs1728785	POU3F3,HOXD11,DBX1
chr10	123346116	rs2981575	POU5F1
chr7	109152711	rs10953615	FOXC1,FOXL1,FOX,FOXP1,ZNF35
chr13	67696145	rs2875517	ZNF35
chr11	127081591	rs4529888	FOXA2
chr18	55783497	rs529445	RREB1,RUNX3
chr6	149762537	rs2179367	TFAP2A
chr6	16742033	rs697739	ZEB1
chr1	34180842	rs16835742	HSF1,ZBTB12,HSF2
chr6	31499603	rs3853601	LHX1,LHX3,LHX5,ARID3A
chr10	65261184	rs2893923	PPARG
chr22	43518275	rs742134	HNF1
chr8	81268155	rs6473223	RARB
chr14	85809911	rs17796783	POU3F1,IRF3
chr15	56340896	rs7169431	ZNF713
chr5	92487543	rs13173682	CUX1
chr1	106430287	rs11184708	HSF1,TEAD3
chr15	54868668	rs2553218	DOBOX5
chr5	8983721	rs11134338	MYOD1,ID4
chr1	67670916	rs2902440	HOXD10
chr6	32373232	rs10947261	DMRTA2
chr17	52548125	rs6504909	SIX4
chr8	37686749	rs6468442	CREB3L1
chr1	62920008	rs636523	OBOX6,OBOX5,OBOX1
chr9	4292083	rs10758593	FOXJ3
chr19	31801130	rs1078373	NANOG
chr10	104939215	rs11191593	FOXA,FOXP1
chr1	232246027	rs10746514	IRX5,IRX2
chr2	165501849	rs3923113	THRB
chr18	46240711	rs9947954	PPARA,PPARG
chr20	926397	rs502716	SIX1,SIX2,SIX3,SIX6
chr6	44455133	rs116755262	HLX,SPDEF,DMBX1,PITX2,OBOX6,OBOX5
chr6	32857419	rs10214886	SPDEF,IKZF2
chr21	34781050	rs2268241	HDX
chr6	12903957	rs9349379	MEF2B,MEF2A,MEF2D,MYEF2
chr7	27330056	rs13225783	MGA
chr22	19565257	rs2106139	NR1H,VDR
chr6	104663778	rs2744203	HOXD10
chr6	32401079	rs3129860	FOX
chr6	117605991	rs13201929	IRF3
chr13	79410574	rs11838918	RARB,BPTF,FOX
chr15	61702779	rs3884558	RORA
chr1	8394236	rs12711517	IRF3
chr1	72812440	rs2815752	EWSR1
chr17	17544704	rs12449964	SOX21,SOX2
chr21	40469520	rs378108	PPARA,NR2F2,SOX13
chr3	120425331	rs13077101	POU3F1,HBP1
chr12	113365621	rs11066453	E4F1
chr10	112006486	rs716595	PAX
chr5	26139138	rs4701523	DMRT3
chr16	3023605	rs886427	GSX1,PDX1,POU6F2,VAX2,VAX1
chr1	196620917	rs3753394	ASCL2
chr6	121098457	rs2817937	POU5F1,POU4F2
chr8	137850011	rs16906415	TBX4,TBX5
chr5	76535811	rs2046045	NKX2-4,NKX2-1,NKX2-6
chr13	43570801	rs17064002	TEAD1
chr4	131131416	rs11099040	HNF1
chr11	5029703	rs2445284	HBP1
chr3	33015469	rs13314993	ZNF219
chr8	133119961	rs7822239	IRX6
chr16	68189340	rs8044995	TFAP2A
chr6	44837356	rs3799977	HNF1,FOXP1
chr15	89395626	rs2280470	ZNF75A
chr3	12277845	rs17036101	ELK1
chr6	97419598	rs974417	SOX4
chr16	68013471	rs255049	SMAD4
chr9	92036427	rs4132699	DOBOX4
chr10	102302457	rs11190604	SCRT2
chr15	96647793	rs4984499	ELF3
chr2	15729820	rs3755132	STAT3
chr1	11046855	rs9430161	ETS1,ZSCAN4
chr11	1325829	rs5743890	HNF1,SPI1,SPIC,HNF1B,HNF1A,SPIB
chr15	67450305	rs17228058	ELF2
chr14	62549819	rs4902100	ZBTB7A,ZBTB7C,ZBTB7B
chr3	3055247	rs17024684	PTEN
chr20	41409901	rs13042473	PPARA
chr19	46800433	rs3826795	HF1H3B,ZNF281,SP8,RREB1,EGR1,ZNF740,ZNF219
chr8	72263956	rs2218488	DPRX
chr4	89869332	rs2869967	ZNF652
chr5	104069917	rs161645	NFATC1
chr1	159005649	rs1772408	HMGA1
chr6	20694884	rs2206734	FOXI1
chr7	103527369	rs3914132	IRX6,CDX
chr10	61449564	rs7094971	PPARG
chr20	56501979	rs6099847	AIRE
chr9	123640500	rs1953126	IRX5,IRX2,FOXA2
chr22	49842289	rs9627735	MEF2B,MEF2A,MEF2D,MYEF2
chr11	60023087	rs1562990	LEF1,TCF7
chr7	45400895	rs1852612	TFAP2C
chr1	53978119	rs6588480	PAX8
chr1	186632317	rs10911902	SOX14,SOX10,SOX8
chr15	29006093	rs8033165	TBX4,TBX5
chr12	109025427	rs8179116	ZNF219
chr5	95856679	rs2570467	BARX2,HOXD1,NKX1-2,GBX2,MSX1
chr3	65379294	rs1016553	ONECUT3
chr8	76615663	rs4735692	HLX
chr2	180216731	rs13403289	NR6A1
chr5	110401872	rs1837253	FOXQ1,FOXF1,FOXF2,FOXC2
chr17	68291133	rs6501384	DLX4,DLX6,DLX1,DLX2,DLX3
chr5	2109901	rs6879627	VSX1,BSX,GBX2,GBX1,HMX1,HMX2
chr5	4198117	rs6555259	FOXD2,FOXD3
chr2	60724086	rs1896295	DMRT2
chr5	4197672	rs6555254	OBOX1
chr14	88826482	rs17772222	DMRTA1
chr2	60724087	rs1896296	DMRT2
chr4	95146135	rs11097407	FOXJ1,FOXF2,FOXA1,FOXA2,FOXC2
chr8	121562418	rs7839488	CEBP
chr13	108816225	rs10492664	GATA2
chr1	67702526	rs11465804	LHX9,HOXB6
chr2	102971865	rs13015714	IRF3
chr9	12582565	rs1325154	PAX
chr5	63033718	rs10042968	HNF1,HOXB6
chr3	167725349	rs7632500	TBX19,T
chr5	179471201	rs13161895	EHF,SPI1,SPIC,SPIB,ELF1,ELF3,ELF5
chr6	135435501	rs9483788	MEF2B,MYEF2
chr1	58319828	rs985795	FOXA,FOXA2,FOXC2
chr10	64580575	rs224278	USF1,TFEB,HEY2,SREBF2,SREBF1,TFE3
chr4	118646907	rs11098403	IRX3,HOXA9,MEIS1
chr12	56439209	rs12580100	BRCA1
chr2	68070225	rs6747972	NR1H
chr1	197631141	rs2488389	DLX5
chr5	77291940	rs12655917	TP73,TP63
chr5	151734109	rs1010254	FOXI1
chr1	62912919	rs10158897	SOX1,SIX3,CCDC6
chr4	100713765	rs11735070	TP63,ETS2
chr9	10192290	rs294856	TEF
chr4	174515682	rs12646107	FOXB1,FOXA2
chr1	240597214	rs9287237	IRF3
chr15	67458639	rs17228212	NR6A1
chr15	79224683	rs2289700	ZIC1,ZIC4,ZIC3,GLIS2,GLIS3,GLIS1
chr8	73106916	rs1963982	POU6F1
chr3	56865776	rs12485738	FOXJ3
chr17	2117945	rs2281727	ZNF35
chr1	115061584	rs11102807	DOBOX4
chr1	75235317	rs3931020	FOXA
chr6	139839423	rs643381	ZNF281,WT1,PATZ1,TFAP2A,TFAP2B,ZNF219
chr7	12713070	rs10488226	PGR
chr8	133103290	rs2014357	PGR

## Sheet: Sheet6
GWAS SNPs in enhancer
chr	pos	rs id
chr12	68532077	rs12321565
chr13	52609208	rs12430077
chr17	7537792	rs727428
chr22	37551607	rs743777
chr6	91207351	rs806276
chr10	6407737	rs11258317
chr1	109817590	rs12740374
chr13	44457925	rs3764147
chr8	19824492	rs13702
chr6	7106316	rs2842895
chr6	32413051	rs3135388
chr20	50637660	rs6013355
chr3	3231838	rs1672743
chr11	8243798	rs11041816
chr20	61895920	rs1406961
chr5	56122344	rs16886364
chr9	115550363	rs787274
chr10	103698705	rs34014631
chr4	7219933	rs4234798
chr2	176717741	rs9287989
chr19	19662220	rs17216525
chr18	61176266	rs2032224
chr1	91569689	rs164898
chr17	15060804	rs2061
chr11	12070665	rs16910421
chr6	53123118	rs735860
chr15	85825567	rs6496932
chr4	183260601	rs10520528
chr9	110872307	rs7042864
chr14	81598912	rs17111530
chr3	86916882	rs7642134
chr2	137875875	rs1469622
chr16	16123459	rs924135
chr14	68520906	rs8022206
chr9	73094535	rs963265
chr12	56364321	rs2069408
chr9	132370360	rs10988449
chr9	139265596	rs34971035
chr12	110723245	rs4766428
chr3	49510931	rs7647973
chr10	112877801	rs2065779
chr4	31147874	rs1044352
chr19	33899065	rs731839
chr9	4981602	rs10758669
chr2	68650997	rs6759808
chr22	37581485	rs229527
chr22	37581422	rs229526
chr17	76870581	rs2009196
chr12	53731891	rs10876432
chr2	235210727	rs12151790
chr3	142982899	rs9810857
chr15	93046636	rs11635085
chr11	132829862	rs1567127
chr5	16913855	rs17614462
chr10	63721176	rs7090445
chr19	7184762	rs891088
chr15	62433962	rs11071657
chr4	86683560	rs11732231
chr8	42044965	rs2020921
chr2	223936738	rs1440072
chr7	100240296	rs2075672
chr1	152062767	rs17646946
chr8	116394075	rs17658378
chr2	170624221	rs2114646
chr6	41129252	rs75932628
chr15	37349802	rs1568679
chr12	115094260	rs11067228
chr2	21208211	rs7557067
chr7	151415041	rs10224002
chr5	7816645	rs326155
chr3	156797609	rs17451107
chr1	19332076	rs7523455
chr2	228670575	rs10175070
chr13	74513122	rs728926
chr19	45403412	rs1160985
chr5	131742228	rs6596075
chr20	6375460	rs6085533
chr4	57939863	rs10049992
chr2	47844505	rs6544997
chr14	65604728	rs17102423
chr16	56985139	rs9989419
chr15	70006873	rs4776472
chr11	113424558	rs7952106
chr13	41013977	rs941823
chr13	72174353	rs9919839
chr17	9709946	rs9914518
chr11	2486120	rs16928297
chr13	80717156	rs1359790
chr20	33753262	rs6060278
chr16	28921809	rs7184597
chr6	150570867	rs3734729
chr17	53364788	rs7224610
chr3	159665050	rs17810546
chr7	132030011	rs1364505
chr15	51573533	rs3751599
chr1	64108771	rs2269241
chr12	11855624	rs2187642
chr8	71139330	rs72663955
chr19	2275079	rs2523178
chr9	112891635	rs17806457
chr11	2484803	rs2074238
chr1	243483754	rs12145833
chr3	185629568	rs2002675
chr2	84444886	rs6547537
chr3	53118739	rs2336725
chr20	43065028	rs6017342
chr1	205638464	rs16856139
chr9	133765656	rs10901296
chr19	18487667	rs78015699
chr2	64503895	rs2698530
chr14	101474870	rs10145110
chr6	141169825	rs11155133
chr7	80799834	rs500454
chr16	1532463	rs13336428
chr1	119503843	rs984222
chr3	186684364	rs6778436
chr9	22033366	rs2157719
chr17	37332963	rs626657
chr1	156456301	rs3790455
chr14	25479542	rs11850957
chr8	129542100	rs1516971
chr1	145723739	rs1471633
chr2	128396167	rs78022502
chr4	88755828	rs7698623
chr14	81778644	rs6574644
chr3	169481271	rs12696304
chr21	28146189	rs2830487
chr13	26037960	rs4770837
chr10	70019371	rs12571093
chr6	31933161	rs406936
chr9	37916408	rs3747547
chr5	124743267	rs2637496
chr1	53581670	rs3820201
chr20	57164855	rs127430
chr10	62548390	rs3213056
chr6	32854697	rs10046257
chr12	6442643	rs4149584
chr16	89851033	rs16966142
chr2	102663628	rs2310173
chr2	207877465	rs1453160
chr11	32364187	rs2057178
chr3	127474030	rs664910
chr6	383546	rs1033180
chr22	36517932	rs1476029
chr2	232796610	rs749052
chr18	53066328	rs11152369
chr17	71335260	rs3816995
chr15	61267096	rs12912233
chr11	116613660	rs12280753
chr12	68961584	rs12313946
chr14	105729792	rs3000073
chr22	27042106	rs744016
chr7	142456928	rs10273639
chr12	105458797	rs10861342
chr2	121089731	rs17625845
chr14	83342322	rs10130259
chr11	34655363	rs286913
chr19	11347493	rs737337
chr20	56044184	rs6070116
chr10	80955067	rs703965
chr2	37750980	rs4352210
chr9	98429266	rs11790994
chr13	43116133	rs1021188
chr8	126481475	rs2980879
chr1	162319524	rs11577628
chr10	1246883	rs4880487
chr16	89859753	rs12921383
chr15	91512067	rs2290203
chr8	1244224	rs17669535
chr8	129568078	rs1561927
chr7	130585553	rs157935
chr18	10899028	rs11080466
chr13	30916263	rs12429252
chr10	12307894	rs11257655
chr13	23864657	rs9552911
chr2	106457648	rs2163349
chr5	87847586	rs17421627
chr6	32368087	rs3817963
chr15	58688467	rs920915
chr1	117100957	rs1335532
chr17	33324382	rs2074518
chr13	94870765	rs1572050
chr21	43036969	rs9977018
chr12	93687084	rs4761659
chr1	206939904	rs3024505
chr12	2523355	rs7312105
chr21	44445292	rs234720
chr9	132339070	rs10988428
chr20	50141264	rs6021270
chr8	32412359	rs2439312
chr15	28530182	rs1667394
chr15	80694922	rs2278702
chr14	92926952	rs10498633
chr1	160464911	rs1265883
chr22	30423460	rs12537
chr11	74345550	rs3824999
chr9	27126415	rs1334809
chr10	6124621	rs41295115
chr14	76005557	rs2300603
chr9	4834394	rs457287
chr11	14784110	rs11023332
chr13	24654228	rs17079928
chr10	53262633	rs1952138
chr20	25266900	rs139672965
chr8	38469303	rs7832232
chr17	46123004	rs72823592
chr6	20657564	rs4712523
chr15	75125645	rs6495122
chr22	51017353	rs5770917
chr16	9213880	rs3743832
chr9	139121740	rs12338076
chr8	141574194	rs2944755
chr1	93009438	rs7515577
chr3	39475342	rs17038828
chr10	3155173	rs7896691
chr10	60082668	rs16912145
chr13	49466931	rs1449572
chr16	54494424	rs9921518
chr14	22782377	rs11845134
chr14	62185295	rs8005745
chr4	55234825	rs17690232
chr11	130718630	rs10791097
chr8	103639941	rs6998277
chr16	86710660	rs10048146
chr22	32049917	rs9621305
chr7	138411425	rs3800569
chr3	170725542	rs10513686
chr19	29489042	rs8102754
chr9	137704782	rs7874142
chr6	158041283	rs2163287
chr22	36125264	rs2016586
chr10	44864168	rs266095
chr22	48923459	rs80088139
chr4	174574406	rs11723864
chr17	75400100	rs892961
chr2	45154908	rs528301
chr6	14096658	rs12529514
chr11	130273230	rs11222084
chr7	136584363	rs1364402
chr5	53875982	rs1122401
chr11	118611781	rs10892279
chr12	123457619	rs7296418
chr1	47854514	rs17103186
chr22	40436973	rs11704416
chr10	101930409	rs11595238
chr3	52815905	rs2710323
chr7	7848912	rs10259199
chr11	16902268	rs381815
chr20	62318220	rs4809324
chr22	29621477	rs132390
chr20	10639543	rs2273061
chr18	46317088	rs12455557
chr22	41042091	rs12159200
chr8	124185970	rs6988636
chr9	22136489	rs1333051
chr11	72863697	rs11235667
chr2	232318754	rs16828074
chr12	56863770	rs2657880
chr15	67442596	rs17293632
chr11	73036481	rs2027760
chr22	33084511	rs9621532
chr6	160402705	rs6917747
chr3	12551807	rs6766510
chr3	15404203	rs13085837
chr19	2714170	rs185543003
chr6	56210764	rs16887812
chr2	160069756	rs13022357
chr6	31883679	rs9267673
chr19	41281016	rs2233152
chr17	79218714	rs2659005
chr2	16191545	rs55678912
chr11	22829757	rs7111546
chr5	53592361	rs35951
chr10	88162238	rs10458771
chr2	233896498	rs2233375
chr14	68986157	rs11624164
chr1	31883925	rs4478858
chr5	77630854	rs6881634
chr12	4399970	rs3217869
chr6	31241109	rs13191343
chr8	101919321	rs931812
chr18	46959500	rs9967417
chr17	65898809	rs7216064
chr14	89594295	rs7158359
chr2	23124558	rs10189050
chr6	31155785	rs1265181
chr12	108841863	rs11113894
chr15	38838264	rs8035957
chr7	56097265	rs4948102
chr14	53372330	rs8008270
chr8	6396763	rs13269021
chr3	177596989	rs7612209
chr15	68036852	rs12593813
chr1	17591679	rs3003429
chr10	17388143	rs359312
chr1	231270636	rs12023396
chr16	56725173	rs8064100
chr15	33905410	rs2229116
chr18	35078682	rs17750321
chr4	95514609	rs12500426
chr7	131713360	rs17166082
chr7	121033121	rs7776725
chr11	47440758	rs2293579
chr1	59325626	rs4601609
chr22	42218856	rs7364180
chr7	98021211	rs9649213
chr13	66967622	rs17081231
chr10	124215315	rs3750848
chr1	165409095	rs10800098
chr11	18419806	rs2896526
chr11	118486067	rs11603023
chr22	18283247	rs5992105
chr16	14388305	rs1659127
chr8	129427518	rs7815944
chr20	12962718	rs364585
chr12	10471050	rs12303914
chr3	188289697	rs10937355
chr19	45326768	rs1871045
chr11	26605331	rs12295638
chr13	90622455	rs2882281
chr14	103563195	rs8017161
chr6	20717255	rs9465871
chr15	89042467	rs12915845
chr2	1557927	rs10206020
chr15	96372629	rs744738
chr10	54439728	rs7902708
chr8	27452847	rs17466684
chr22	30581722	rs5753037
chr5	167500460	rs13358864
chr10	101861435	rs11597390
chr7	1950809	rs4332037
chr9	124476013	rs35061590
chr21	44768562	rs643608
chr2	8442248	rs10174949
chr1	109817192	rs7528419
chr8	10260553	rs1962073
chr10	4719796	rs1391511
chr19	49228272	rs2287921
chr1	26929002	rs17162257
chr1	22490724	rs7521902
chr20	1459060	rs6042507
chr4	123377980	rs2069762
chr17	2938533	rs9895098
chr17	45835278	rs11651000
chr9	84213160	rs2777777
chr5	112996654	rs17135859
chr12	20230639	rs10770612
chr11	128189101	rs4937314
chr19	10798904	rs2569507
chr3	150935371	rs1554120
chr7	101129765	rs73712171
chr9	135618283	rs11243897
chr16	15082865	rs4985167
chr9	15157977	rs1780159
chr3	56966246	rs2062583
chr2	47229839	rs17540621
chr12	90013089	rs2681492
chr1	183852914	rs10797919
chr7	20994491	rs12155172
chr20	3756597	rs13043330
chr3	64886110	rs1036797
chr10	134295815	rs73389468
chr2	105877870	rs17636747
chr14	72939495	rs10131300
chr2	11510948	rs6716724
chr16	11313051	rs7199390
chr1	10694907	rs61776290
chr10	72332440	rs10999409
chr9	28359782	rs16912725
chr3	14480778	rs6790433
chr12	56070668	rs55874825
chr19	17283303	rs2279008
chr11	116611733	rs9326246
chr1	67590461	rs11209002
chr1	67601132	rs11209003
chr8	71167994	rs2926702
chr11	69009114	rs11228583
chr5	153865729	rs6580083
chr4	13914373	rs10805321
chr8	9178268	rs6984305
chr16	30482494	rs11150589
chr2	136545299	rs16832011
chr21	48019868	rs881827
chr14	68749927	rs3784099
chr12	70954464	rs17108344
chr9	131475583	rs72758841
chr2	159899489	rs7582141
chr19	31911129	rs11880316
chr9	7734250	rs10758892
chr12	81337458	rs1163656
chr16	68326200	rs6499165
chr12	88829294	rs11104870
chr2	60584819	rs243021
chr14	23589057	rs2239633
chr4	111227816	rs13148252
chr18	322522	rs621636
chr14	101159416	rs7149242
chr5	131590534	rs7727544
chr10	72688371	rs1466576
chr7	37266352	rs4723619
chr4	10036339	rs3733585
chr5	134901156	rs10045413
chr10	21915619	rs1243180
chr7	134785741	rs17231212
chr12	6385727	rs10849432
chr11	126281897	rs4937126
chr16	86511915	rs7187365
chr20	44576502	rs7679
chr20	22672420	rs6137726
chr19	47123783	rs1126510
chr2	207121782	rs2058710
chr17	29247715	rs3760318
chr5	55438580	rs6859219
chr5	64447777	rs17206779
chr12	63004583	rs7302017
chr6	32578082	rs674313
chr6	142767633	rs3748069
chr8	81291879	rs7009110
chr18	10078071	rs8089099
chr12	90060586	rs17249754
chr19	39743165	rs8099917
chr3	59354158	rs6771019
chr14	56393106	rs4898878
chr15	42984288	rs16957063
chr1	209988047	rs10863790
chr15	89119104	rs17776563
chr9	135344407	rs569434
chr11	10388782	rs2923084
chr20	10969030	rs1327235
chr7	137074844	rs3735025
chr11	75455309	rs600626
chr6	152008780	rs3020331
chr7	136642634	rs2350782
chr8	144802456	rs35925379
chr10	100148176	rs2147896
chr3	173453868	rs1488564
chr10	126426148	rs2629540
chr10	68598292	rs7902091
chr5	96124330	rs30187
chr20	47088200	rs4810796
chr2	218296508	rs16857609
chr9	117567013	rs4979462
chr5	179731014	rs6879260
chr20	55683996	rs11699237
chr1	55107019	rs1368882
chr8	18272881	rs1495741
chr2	40662546	rs4629203
chr7	43286839	rs17172185
chr13	100196952	rs9513627
chr9	73784264	rs4745062
chr13	31113379	rs11618202
chr5	60598543	rs4391122
chr10	72500763	rs10823607
chr11	116782974	rs11216185
chr17	56313904	rs8067912
chr5	153543466	rs7708584
chr8	59508580	rs11994937
chr2	102879464	rs10189629
chr18	47172283	rs2187375
chr10	104623578	rs9527
chr19	54792761	rs386000
chr7	2759795	rs798554
chr20	4698626	rs6116492
chr8	19539638	rs7816924
chr11	61655305	rs1000778
chr9	137440212	rs3132306
chr17	42193185	rs228769
chr17	79682051	rs3204270
chr9	85414981	rs1998303
chr11	116298367	rs490592
chr1	187661530	rs953554
chr13	79238925	rs4304924
chr5	112242968	rs469727
chr12	13519996	rs11055387
chr7	30937178	rs1000597
chr11	121243716	rs72991
chr6	167533062	rs1854853
chr3	187705887	rs184662298
chr3	102203045	rs2063640
chr11	32522007	rs10767942
chr9	95559505	rs10992471
chr7	29921524	rs740145
chr15	58213414	rs1550576
chr9	127570640	rs10986432
chr12	69370756	rs9943849
chr13	80644618	rs12431307
chr1	35908451	rs2275247
chr13	98960762	rs4318070
chr1	20171860	rs6426833
chr6	142655801	rs7741741
chr19	54604822	rs10423754
chr7	94006994	rs13221576
chr1	236179869	rs3768080
chr7	117459043	rs7800668
chr15	92859881	rs1871438
chr19	11092139	rs11669133
chr19	9995867	rs889122
chr11	47441513	rs10838708
chr12	29872318	rs16934812
chr6	166046483	rs753760
chr7	16707861	rs58370486
chr13	112183348	rs9560113
chr16	304803	rs7189020
chr5	39902365	rs11954519
chr5	131721204	rs274557
chr10	53493473	rs7922491
chr8	110478822	rs73313124
chr1	83054799	rs10874322
chr2	68652580	rs11126185
chr10	123348662	rs2912774
chr16	78188738	rs12716852
chr3	58370177	rs6445975
chr16	78187903	rs12716850
chr10	23665438	rs1398024
chr6	31258837	rs9468925
chr22	43624765	rs139014
chr22	48651997	rs1004689
chr6	90996769	rs12212193
chr1	66310865	rs10493389
chr6	137673302	rs6928289
chr8	30436852	rs10503871
chr6	35322763	rs7744392
chr1	145723645	rs1967017
chr4	15737348	rs4698412
chr20	50559652	rs6068020
chr10	105033015	rs1712517
chr15	51048602	rs12915708
chr6	98462501	rs12529874
chr5	109036066	rs4388249
chr13	25247286	rs1530530
chr5	179794208	rs10464059
chr6	106435025	rs6568421
chr12	124491529	rs1187415
chr9	21747803	rs4636294
chr8	98850330	rs11779860
chr20	32738612	rs1015362
chr18	54752314	rs1557351
chr7	100453208	rs314370
chr4	9946656	rs4475146
chr1	1079198	rs11260603
chr7	28391142	rs11765845
chr7	50304461	rs1456896
chr16	68304392	rs8056893
chr20	35809783	rs6031882
chr11	131336074	rs992564
chr2	130467857	rs10189546
chr16	15587497	rs34792
chr9	90835726	rs2778031
chr7	113741105	rs6466479
chr13	50306221	rs3736830
chr20	32482632	rs742614
chr16	82663288	rs12051272
chr1	162182677	rs3934467
chr3	194858374	rs2131877
chr8	27442127	rs73229090
chr9	22115105	rs10965235
chr10	48388228	rs11204213
chr14	23585333	rs4982731
chr2	634905	rs6548238
chr3	39555580	rs864643
chr10	63636531	rs2675609
chr1	164689762	rs1387389
chr22	45668012	rs58667
chr14	68785077	rs8017304
chr13	44702869	rs9525916
chr16	57006590	rs7499892
chr1	92194322	rs11165354
chr2	60719970	rs766432
chr10	18759629	rs7076247
chr8	134778342	rs74566133
chr7	38835035	rs11984145
chr3	38767315	rs6801957
chr7	80236014	rs13236689
chr10	115781527	rs2782980
chr22	40996367	rs17002034
chr1	228996622	rs801112
chr8	128093297	rs1016343
chr16	20126974	rs12919130
chr19	29912294	rs892073
chr2	61204856	rs7608910
chr19	7224431	rs7248104
chr11	102009280	rs11225148
chr19	46182304	rs10423928
chr10	34088053	rs1412115
chr14	103822762	rs17616316
chr21	45615561	rs762421
chr16	88528780	rs904790
chr6	160669081	rs316020
chr7	2789880	rs798502
chr9	137280939	rs35079168
chr10	25224462	rs11014306
chr10	12872880	rs2431623
chr8	19824563	rs1059611
chr9	109676893	rs1858231
chr18	31266741	rs4799710
chr20	3381549	rs965469
chr1	203155882	rs4950928
chr13	81357671	rs11149178
chr8	69992380	rs2912522
chr2	26782621	rs1011108
chr8	103578874	rs2511714
chr6	82794594	rs1538138
chr20	33867697	rs619865
chr1	24506049	rs3893319
chr2	26272602	rs13388915
chr8	118184783	rs13266634
chr12	24389660	rs1464500
chr1	17331676	rs3738814
chr20	19363979	rs2424234
chr16	16127235	rs2062541
chr5	149210848	rs32579
chr16	79749276	rs3813579
chr6	168388928	rs2843012
chr19	33909710	rs8182584
chr2	159670449	rs16843372
chr10	23369421	rs722258
chr5	100948545	rs13188771
chr10	16634299	rs7068341
chr13	74742322	rs12429889
chr19	8469738	rs2967605
chr16	10630777	rs6498068
chr7	83911271	rs488333
chr12	72125285	rs11178918
chr11	124606285	rs12807809
chr1	50937848	rs3827730
chr6	31575276	rs9348876
chr10	90759724	rs4406737
chr22	46421842	rs6519955
chr20	6035228	rs2326679
chr3	101748638	rs771767
chr6	22017738	rs1928168
chr20	46095649	rs6094710
chr2	99083892	rs12617721
chr6	167534290	rs3093023
chr5	50026465	rs282544
chr6	167532793	rs3093024
chr20	62418337	rs2315656
chr1	219727779	rs3001032
chr8	21820813	rs7843479
chr16	11222238	rs78394940
chr20	33722863	rs2295888
chr16	61123147	rs2639889
chr8	57313906	rs12545109
chr11	72894273	rs11603160
chr2	37940542	rs4670766
chr20	7552504	rs6108011
chr7	27168590	rs1801085
chr1	75006720	rs7514705
chr1	160421916	rs16832015
chr20	17592300	rs12480819
chr10	4050003	rs2031577
chr2	25887558	rs11684202
chr5	174782119	rs251925
chr1	213834643	rs4655303
chr3	33020035	rs4678680
chr8	29982518	rs12681963
chr7	23502974	rs12534093
chr12	66227257	rs7979673
chr2	102932562	rs950880
chr19	33731551	rs17694108
chr10	98417930	rs7098785
chr16	89986117	rs1805007
chr1	167420425	rs2056626
chr5	122774785	rs7705033
chr6	31843924	rs2736428
chr22	28029538	rs16985179
chr10	22032942	rs7072776
chr11	12072503	rs923175
chr8	27467686	rs9331896
chr15	96156368	rs4321143
chr9	119333683	rs10983238
chr1	99386293	rs1571500
chr3	46451680	rs1015164
chr11	79065101	rs530965
chr4	175300779	rs6852435
chr10	6237156	rs11257188
chr6	31838713	rs494620
chr12	125307053	rs11057830
chr13	38035189	rs1590305
chr13	42952145	rs9594738
chr14	93103309	rs10498635
chr10	12675061	rs10906189
chr10	6606541	rs4748153
chr8	81986953	rs5003154
chr12	20536371	rs4326884
chr8	28181755	rs11779594
chr11	76301375	rs7927997
chr20	52349892	rs6091737
chr17	53356126	rs4617927
chr15	91114376	rs12915189
chr5	174974576	rs10476160
chr20	57193549	rs6128386
chr2	196365890	rs4591358
chr22	38832112	rs2267386
chr22	50976754	rs131788
chr11	113106455	rs12279261
chr11	130817579	rs7940866
chr9	82345881	rs2151145
chr15	36293605	rs4923705
chr2	240444053	rs6706785
chr19	8644031	rs4072910
chr19	49869051	rs2303759
chr8	120007420	rs2062377
chr10	5672019	rs4414128
chr7	19049388	rs2107595
chr4	2395297	rs959770
chr1	201594665	rs2068824
chr1	120257576	rs477992
chr9	117566440	rs4263839
chr2	234672639	rs6742078
chr20	31384880	rs6057648
chr9	4763176	rs385893
chr17	20924077	rs7226229
chr20	47541600	rs6012564
chr13	24296862	rs7324557
chr1	169498975	rs6030
chr4	109016824	rs898518
chr11	118341649	rs7948661
chr2	235601064	rs4663476
chr6	26500563	rs13194984
chr8	72561742	rs7834018
chr9	136137657	rs8176693
chr4	114379379	rs1880529
chr20	19865956	rs4814920
chr7	130003487	rs17164851
chr9	130107964	rs4130590
chr4	187157458	rs4253252
chr12	2056363	rs10505725
chr5	42288593	rs11748684
chr1	206943968	rs3024493
chr9	32422690	rs7032871
chr9	107677289	rs4149263
chr19	44286513	rs3760982
chr8	40053605	rs10958605
chr1	70921173	rs10458561
chr17	76403984	rs4129767
chr6	157128257	rs11967485
chr18	42431244	rs4890489
chr3	12626516	rs3729931
chr15	99271135	rs6598541
chr10	6102012	rs12722489
chr7	32376748	rs10237735
chr6	90299210	rs6939321
chr7	36917995	rs741301
chr12	114793240	rs883079
chr17	76439361	rs72925845
chr10	94168797	rs2263638
chr4	187158034	rs3733402
chr6	43897727	rs9472155
chr7	135329978	rs12530845
chr2	106457291	rs2377339
chr13	75128114	rs17718828
chr2	112375963	rs1448190
chr7	151406005	rs10480300
chr4	15397906	rs1861046
chr5	167643545	rs6885116
chr9	98259703	rs10512248
chr4	68447249	rs2242330
chr19	41358624	rs4105144
chr5	35803577	rs931555
chr5	177613544	rs2961663
chr12	24394372	rs1522232
chr9	89558064	rs12350534
chr6	19841493	rs1047014
chr14	33207522	rs2300835
chr10	33503179	rs2506155
chr20	47089537	rs4458264
chr5	175956271	rs890835
chr2	60762502	rs2556378
chr6	127436064	rs1936800
chr2	66258701	rs2699783
chr6	130216510	rs9375674
chr20	39811275	rs4297946
chr3	184514613	rs4686760
chr11	20269390	rs1520896
chr6	33662295	rs3227
chr1	10799577	rs12046278
chr16	23888840	rs7404928
chr4	110964362	rs10012953
chr2	60721347	rs7557939
chr16	19404645	rs4780805
chr6	134544733	rs1763500
chr19	45854919	rs13181
chr15	62380259	rs7178424
chr11	56242261	rs7939886
chr10	104660004	rs11191454
chr4	72618334	rs7041
chr9	135845035	rs2905072
chr11	117037361	rs7112513
chr1	152492559	rs4845783
chr7	53127559	rs1174864
chr22	44332570	rs2281135
chr3	175055759	rs2042126
chr10	126438019	rs10510138
chr11	63979643	rs12575642
chr2	199523122	rs17229285
chr9	108440542	rs10120372
chr8	18272377	rs4921913
chr5	106724588	rs252817
chr14	101032217	rs6575793
chr7	24692552	rs2721800
chr5	1315660	rs4975616
chr7	1022728	rs12701220
chr4	123523875	rs7682241
chr16	50103734	rs4785204
chr2	66781453	rs2300478
chr20	59928237	rs4468878
chr9	135632493	rs12552369
chr9	93975471	rs773506
chr3	132163200	rs17404153
chr13	34906055	rs627871
chr10	78157572	rs10509373
chr13	99126303	rs9517320
chr1	48025063	rs685001
chr17	77804840	rs9747992
chr13	42505674	rs1900442
chr19	30554951	rs6509942
chr21	43836186	rs11203203
chr14	55176344	rs17657012
chr12	47771429	rs2074193
chr11	4885548	rs2196122
chr1	112416363	rs2788612
chr6	6318126	rs3024321
chr11	64150370	rs559928
chr1	23710475	rs2298632
chr10	9053132	rs962993
chr2	204738919	rs3087243
chr4	24515631	rs7698250
chr16	29918034	rs1129700
chr1	234984988	rs2069084
chr11	118698537	rs638893
chr17	3664975	rs220470
chr16	630665	rs1981483
chr3	43467895	rs7650267
chr11	115943253	rs1426391
chr10	43849827	rs10466239
chr22	29451671	rs4823006
chr16	79682751	rs1424233
chr10	6472891	rs11258747
chr22	17597462	rs971768
chr2	28646801	rs6547853
chr7	150669976	rs3778872
chr5	26389262	rs969088
chr11	95866700	rs10765792
chr5	102764048	rs2099077
chr6	112122226	rs2148710
chr12	121363724	rs6489785
chr13	102051090	rs9557635
chr17	66382209	rs11655081
chr21	16817051	rs1297265
chr13	21093604	rs4770049
chr15	66580853	rs7170930
chr8	118185733	rs11558471
chr6	117819357	rs2057314
chr1	55742837	rs12239436
chr16	661335	rs7204439
chr7	97924554	rs77443149
chr3	121660664	rs4285028
chr9	139266496	rs4077515
chr9	107703934	rs2487032
chr7	72987354	rs2286276
chr9	4555305	rs7856675
chr15	42683787	rs2412710
chr8	128920197	rs16902460
chr2	134434824	rs7567288
chr11	134482466	rs1944866
chr11	2311152	rs7944004
chr18	46453463	rs4939827
chr2	239877148	rs12477314
chr18	56009604	rs12454023
chr2	102953444	rs17639215
chr6	136133659	rs947583
chr3	4633492	rs2322734
chr22	39955873	rs9611198
chr2	147708864	rs75638626
chr8	131617850	rs16904316
chr15	35006073	rs634990
chr1	154418879	rs4537545
chr10	97229762	rs579342
chr12	91473798	rs10777288
chr8	81357702	rs400824
chr14	91022185	rs17793829
chr12	41624795	rs117626015
chr8	13176407	rs1671400
chr18	13708574	rs4796995
chr22	21431054	rs400946
chr10	75673101	rs2227564
chr5	166389493	rs17404956
chr20	44534651	rs6065904
chr20	44554015	rs6065906
chr10	30087359	rs2986961
chr11	10673739	rs4909945
chr6	108323759	rs17069122
chr20	47903019	rs237743
chr3	166014469	rs509208
chr14	52310104	rs8015138
chr18	3041397	rs78192384
chr10	60555578	rs11006263
chr9	33139453	rs3780486
chr22	29192670	rs2239815
chr21	43841328	rs3788013
chr1	222164948	rs6687758
chr2	151725792	rs10195263
chr10	87608460	rs7076096
chr2	74789700	rs11126435
chr10	26774694	rs786870
chr8	32432369	rs2439302
chr7	108548660	rs848353
chr11	116732512	rs2075292
chr8	142300315	rs7827290
chr6	135494875	rs9321490
chr6	160681393	rs3127573
chr20	58946489	rs55681231
chr3	21718841	rs9816269
chr6	89183580	rs11757661
chr5	58560717	rs17444059
chr16	19960320	rs4527026
chr9	129246487	rs2286885
chr2	102776202	rs13019803
chr14	62968395	rs4902141
chr5	124332103	rs4836133
chr3	32842101	rs9845475
chr17	17068182	rs61744862
chr12	108877541	rs918304
chr7	131567263	rs7801375
chr1	192541021	rs1323292
chr18	43231622	rs4890568
chr13	99096034	rs9517302
chr15	67467507	rs12913547
chr1	169580290	rs2235302
chr10	64470675	rs224136
chr13	42969049	rs9533095
chr7	28762963	rs2237349
chr4	183687789	rs10017238
chr10	12438783	rs10906142
chr8	19987703	rs10503672
chr6	168941624	rs13208776
chr11	125826702	rs4937076
chr19	18618867	rs4808136
chr16	69830328	rs6499255
chr12	11962573	rs7314811
chr3	123065778	rs11708067
chr2	27083269	rs11887277
chr19	40170053	rs8103033
chr2	218729865	rs3791950
chr12	66224461	rs2272046
chr9	136154304	rs649129
chr10	18727959	rs12258967
chr5	32768634	rs3792752
chr15	62338797	rs1436958
chr10	80925577	rs7916441
chr11	121954657	rs7121446
chr14	24609147	rs8010715
chr5	35876274	rs3194051
chr12	3913427	rs2058350
chr19	29908107	rs10425935
chr22	32265903	rs1012068
chr8	26206077	rs1594829
chr18	57734857	rs7234864
chr7	107495434	rs886774
chr11	61580635	rs174556
chr15	40322552	rs2250402
chr16	86304261	rs7191751
chr10	101823543	rs4462272
chr1	244533214	rs3101457
chr6	148788006	rs6930337
chr2	215341890	rs7604827
chr6	135418635	rs7775698
chr12	105017164	rs12811699
chr17	48591209	rs6504663
chr9	27488092	rs17779457
chr11	118117018	rs11216831
chr6	150913961	rs9372078
chr5	55861786	rs9686661
chr22	44526105	rs75617873
chr5	162998515	rs294588
chr18	72897161	rs9948784
chr12	68957164	rs116075389
chr7	1285195	rs10277115
chr6	34898455	rs12205331
chr9	80076247	rs3780293
chr18	57622287	rs4368253
chr3	59981525	rs212016
chr1	61205469	rs1514178
chr17	2216258	rs391300
chr20	49375242	rs6122972
chr10	5918432	rs17145612
chr1	38602073	rs7547921
chr17	37813856	rs11869286
chr10	81060317	rs1250550
chr21	17828291	rs2823819
chr7	116892846	rs38904
chr16	2107113	rs45502703
chr7	31623746	rs1014137
chr2	102953617	rs3771180
chr1	30433951	rs1498232
chr17	59465697	rs2079742
chr21	44487404	rs2851391
chr4	1365127	rs13118159
chr1	159218266	rs3845624
chr22	42526694	rs1065852
chr22	37534034	rs2284033
chr10	93348120	rs1329650
chr12	69727190	rs317689
chr13	99774647	rs11069349
chr10	13991865	rs7081208
chr18	23810767	rs4800250
chr10	115235114	rs1472750
chr3	25520582	rs1529672
chr2	161757129	rs10208407
chr1	27731651	rs11548323
chr6	25641200	rs932316
chr17	67432385	rs817565
chr12	131621762	rs885389
chr6	16127407	rs3757354
chr20	23607257	rs6048952
chr17	26206414	rs3751972
chr16	87991051	rs4843747
chr11	128328959	rs1128334
chr6	32574171	rs615672
chr3	60771108	rs6791644
chr10	5608202	rs7899101
chr2	60720951	rs4671393
chr11	118477367	rs498872
chr7	30083021	rs10488084
chr10	65274927	rs10761779
chr20	4387134	rs586446
chr9	99161512	rs2025151
chr13	25082630	rs9581094
chr12	77738005	rs6538140
chr9	34710338	rs11574914
chr1	16505320	rs1497406
chr11	10350538	rs7129220
chr21	35652239	rs9978142
chr9	2640759	rs3780181
chr16	82746937	rs11646411
chr14	98641215	rs7152530
chr6	34195011	rs1776897
chr11	65349756	rs6591182
chr17	38062196	rs2305480
chr18	3328746	rs1623523
chr17	64303793	rs9892651
chr16	30635659	rs7186852
chr8	130491752	rs891835
chr6	10969141	rs4713103
chr2	171822466	rs4668356
chr5	40490790	rs10440635
chr3	57779836	rs6768930
chr8	135566567	rs7827545
chr4	106578754	rs1982346
chr9	15283097	rs12003180
chr12	91474422	rs991427
chr1	36904720	rs6702784
chr12	783484	rs12425791
chr16	25002350	rs4787294
chr10	100291176	rs577969
chr2	54659707	rs4233949
chr5	150473674	rs999556
chr13	29164783	rs9579199
chr16	88840462	rs10445033
chr15	58683366	rs1532085
chr7	23420767	rs375092
chr8	128815029	rs4410871
chr21	36238507	rs2834655
chr10	63779871	rs71508903
chr7	117067822	rs7808424
chr18	60859321	rs899967
chr11	17796111	rs60349741
chr3	2547786	rs17194490
chr20	38820805	rs6028945
chr19	7900562	rs652260
chr1	109817838	rs660240
chr16	81473649	rs310008
chr17	48692082	rs117964204
chr17	800593	rs12603526
chr10	100170383	rs6584202
chr17	59456589	rs9895661
chr9	101123336	rs10986018
chr17	30896455	rs225212
chr13	73908846	rs9573163
chr13	29961332	rs2388082
chr19	11256176	rs4804146
chr16	81489373	rs16955379
chr2	20335709	rs4666360
chr5	67194469	rs10940138
chr6	40536128	rs2494938
chr3	38766675	rs6795970
chr6	29923838	rs2571391
chr4	139809181	rs77803164
chr8	121568921	rs4395927
chr6	252145	rs6927090
chr12	20473758	rs7134375
chr3	38657899	rs11710077
chr8	125721366	rs11781525
chr22	31675185	rs4141404
chr1	240605052	rs12091371
chr22	40452119	rs9623117
chr11	61600342	rs174574
chr11	61604814	rs174577
chr8	27466315	rs1532278
chr8	23818687	rs7833268
chr16	57000938	rs118146573
chr13	42139245	rs17594362
chr16	51158710	rs10521222
chr16	7459347	rs10500355
chr2	15782471	rs807624
chr16	27410829	rs2107357
chr10	107516352	rs17119461
chr15	98606313	rs1993976
chr1	114173410	rs1230666
chr19	12752425	rs10411619
chr21	31013159	rs363598
chr18	46579970	rs357894
chr8	118827839	rs11989122
chr3	156797648	rs10049088
chr17	48274291	rs2075555
chr13	22709670	rs7318731
chr7	28174986	rs67250450
chr15	58746830	rs3825776
chr15	65183801	rs1719271
chr19	10310392	rs2116940
chr16	69135049	rs8047014
chr15	60910550	rs3784609
chr1	153479998	rs4845552
chr21	40465512	rs4817986
chr18	8209269	rs8098064
chr11	118754353	rs630923
chr10	88116479	rs7904985
chr15	65153690	rs12595292
chr18	3512216	rs17724172
chr7	94047266	rs3736638
chr9	4856877	rs10758658
chr10	71580120	rs17497526
chr6	32657578	rs7774434
chr10	81121696	rs2145998
chr13	43770474	rs9533425
chr15	59824987	rs17302400
chr7	129023597	rs7787531
chr20	60969451	rs2427308
chr19	39188112	rs11083475
chr14	95410529	rs10133840
chr15	74229195	rs893818
chr12	94683204	rs4761470
chr15	74229065	rs893817
chr17	46757575	rs3096644
chr3	72140532	rs6771316
chr1	172898377	rs12035082
chr11	118549582	rs507080
chr7	80258810	rs10499859
chr1	24519920	rs4649203
chr10	90964614	rs11203032
chr9	124906723	rs3818638
chr5	79098998	rs259067
chr20	44921631	rs6065945
chr7	28189083	rs1029534
chr9	117049891	rs946053
chr2	102851708	rs2302612
chr14	69273905	rs194749
chr18	57503378	rs8093763
chr12	122365583	rs7961894
chr10	14016159	rs17314229
chr6	33534726	rs6910233
chr7	75975586	rs7779014
chr9	107647655	rs3890182
chr3	124328494	rs333332
chr16	86019087	rs13330176
chr9	117592638	rs2006996
chr15	78911181	rs8040868
chr9	77149837	rs7042950
chr3	32941852	rs7648704
chr14	68971776	rs2842347
chr6	32345283	rs7758128
chr9	95887320	rs2275848
chr10	10388195	rs7092703
chr1	247601595	rs12239046
chr14	75626042	rs910316
chr22	39687484	rs54211
chr15	40414116	rs8023845
chr14	54410919	rs4444235
chr12	114868138	rs1265507
chr11	122030190	rs577948
chr15	68043057	rs8028313
chr6	32658079	rs7775228
chr21	38817812	rs11700462
chr18	40102641	rs1346987
chr10	566379	rs11252926
chr10	52789355	rs6479874
chr6	127452639	rs9491696
chr4	87958395	rs340630
chr6	43764551	rs1358980
chr8	54119214	rs1425902
chr9	84308948	rs2796441
chr12	45774908	rs17095830
chr16	7139173	rs11866781
chr20	36844038	rs6127471
chr1	218844906	rs1159268
chr16	84578241	rs371915
chr14	68760141	rs1950897
chr8	129192271	rs2019960
chr14	90301035	rs12100561
chr16	82817591	rs12386026
chr1	234662890	rs271738
chr3	71055162	rs13093086
chr11	133822569	rs75059851
chr22	24999104	rs2073398
chr21	44448718	rs2839627
chr5	124139895	rs6595551
chr9	107665739	rs2575876
chr16	70505359	rs11861805
chr17	64517313	rs11651708
chr10	123346190	rs1219648
chr11	66826160	rs7112925
chr9	139860264	rs11145951
chr4	88400110	rs4610302
chr16	11249329	rs6498169
chr10	59913151	rs1819658
chr22	24170996	rs2186369
chr19	8271721	rs7258249
chr1	16393357	rs9442235
chr12	122630909	rs1043763
chr8	128889371	rs6470588
chr9	22084310	rs1537370
chr6	43804571	rs729761
chr9	22169700	rs1537377
chr20	62362563	rs6062509
chr17	7534678	rs6258
chr8	27195121	rs28834970
chr13	24658356	rs9805786
chr22	24582041	rs8141797
chr11	2502319	rs12576239
chr16	1837406	rs2235649
chr10	131500940	rs11016883
chr18	57152038	rs12955474
chr3	119219934	rs2293370
chr1	114377568	rs2476601
chr21	44486964	rs234709
chr21	47445791	rs4293630
chr11	126296589	rs4935969
chr4	100056998	rs3805322
chr9	8695233	rs16928280
chr13	113659108	rs4907479
chr4	56668431	rs753129
chr21	43836390	rs9976767
chr17	53056471	rs6504950
chr11	109932069	rs17110679
chr2	125291837	rs13021885
chr18	47167214	rs4939883
chr1	161981025	rs6669543
chr5	35037115	rs37369
chr4	26108197	rs874040
chr18	10923808	rs264272
chr19	45242107	rs2927438
chr12	125261593	rs838880
chr14	69210199	rs4902642
chr14	58559241	rs4901847
chr10	87694292	rs76765968
chr20	60258851	rs16985437
chr1	82765052	rs1770678
chr17	3786907	rs758642
chr7	50610379	rs7809234
chr17	32972729	rs4990638
chr10	29289031	rs11007350
chr17	67850901	rs2366017
chr20	31395477	rs6119286
chr3	13555836	rs2597513
chr20	33849179	rs1555322
chr1	66089782	rs6700896
chr10	5886734	rs2380205
chr13	61965303	rs2323266
chr9	139252148	rs11787792
chr10	77911032	rs10740455
chr2	103770238	rs6735786
chr4	111381638	rs6825911
chr13	73741149	rs11838472
chr16	20449616	rs11647589
chr16	11228712	rs62026376
chr4	24578097	rs6841898
chr16	89667337	rs154659
chr10	11720308	rs7920721
chr22	50902390	rs5771040
chr1	150958836	rs267733
chr5	137194762	rs7722600
chr11	91952154	rs1350445
chr12	64264837	rs11175194
chr11	95931485	rs479825
chr5	131723288	rs2073643
chr14	73019236	rs4903031
chr3	135926622	rs645040
chr1	9432390	rs9308447
chr14	21725654	rs17197037
chr10	119210375	rs6585436
chr8	30262786	rs2979481
chr22	19984277	rs1034566
chr22	33056341	rs4821083
chr4	72126889	rs2579330
chr22	27051299	rs739310
chr10	3804257	rs10508264
chr10	33405087	rs7902627
chr16	21113272	rs16970881
chr14	24033070	rs2281680
chr14	32353250	rs2039485
chr20	19802188	rs6046346
chr11	116662579	rs651821
chr4	15964863	rs4698433
chr15	93713666	rs6497031
chr10	17156151	rs1801222
chr1	118864616	rs7534091
chr5	50928810	rs4865673
chr5	117983612	rs2972219
chr14	97523745	rs724210
chr9	114798037	rs10125054
chr22	43500212	rs5759167
chr11	79083620	rs12290811
chr4	38784724	rs10004195
chr12	66359752	rs8756
chr9	117568766	rs6478109
chr14	59189361	rs17094983
chr1	60084516	rs12727131
chr5	137599334	rs11242417
chr14	33829320	rs2274511
chr18	46991160	rs8099594
chr9	90261695	rs3118867
chr17	75004213	rs11653989
chr2	25633242	rs10180663
chr22	32024980	rs11703808
chr11	1909006	rs3817198
chr12	49218171	rs2070615
chr5	149142067	rs9285640
chr11	11983885	rs1472189
chr6	47230615	rs2103868
chr3	64048297	rs831571
chr10	71093392	rs16926246
chr13	39903243	rs6563695
chr7	25133849	rs39453
chr11	203788	rs2280543
chr11	1941946	rs909116
chr3	140799213	rs16851055
chr7	1039003	rs10256972
chr19	49254504	rs2071699
chr19	1124031	rs2024092
chr7	67188788	rs7807441
chr1	231816842	rs12042938
chr7	100881403	rs3757458
chr6	43806609	rs881858
chr16	11081249	rs6498142
chr5	173352763	rs1106693
chr16	73029160	rs7193343
chr19	51796299	rs10414689
chr10	80942631	rs12571751
chr3	71300567	rs17008402
chr6	144079854	rs6931865
chr11	116586283	rs7350481
chr11	61551356	rs174535
chr3	67143838	rs4392363
chr8	130958951	rs16904179
chr2	3748971	rs6730148
chr16	86714715	rs71390846
chr14	93501026	rs8006385
chr20	59268710	rs6027755
chr6	31106268	rs3130573
chr7	106372219	rs342293
chr22	26159289	rs133885
chr5	179032488	rs6894268
chr6	137973068	rs2327832
chr1	169446183	rs1983546
chr16	57303194	rs11640439
chr11	64313291	rs7124676
chr15	101865472	rs7182874
chr10	73135919	rs1417210
chr1	200877562	rs7554511
chr19	8672000	rs7249094
chr1	56960123	rs11206830
chr22	22047969	rs79384503
chr2	111797458	rs17483466
chr2	97413488	rs2314398
chr3	64292637	rs741013
chr7	130653851	rs2048672
chr6	32575658	rs3021304
chr17	44019712	rs242557
chr2	61186829	rs13003464
chr19	18571141	rs4808801
chr1	98552832	rs1198588
chr7	50225391	rs7805803
chr20	33907161	rs6060369
chr1	19765518	rs12045440
chr7	90944268	rs1429524
chr3	46339812	rs9990343
chr6	29702510	rs2523395
chr4	40303633	rs6832151
chr2	241563739	rs4676410
chr6	32379736	rs9405098
chr1	171080615	rs7061710
chr1	22422721	rs10917151
chr7	133747946	rs11770757
chr20	31718653	rs6059101
chr17	78066617	rs2361701
chr7	83772415	rs447
chr6	36618821	rs1321313
chr7	92408370	rs445
chr2	101424331	rs7565981
chr13	45900267	rs7323755
chr6	138195723	rs5029939
chr12	53273904	rs902774
chr16	86019271	rs11117432
chr16	85944439	rs391525
chr9	129465325	rs867559
chr2	44074431	rs4245791
chr7	20681850	rs73276602
chr14	68974277	rs10132579
chr13	114012898	rs7317038
chr6	33659046	rs4711336
chr2	53687730	rs1402901
chr2	17775032	rs4038131
chr12	97528140	rs7953959
chr1	10796866	rs880315
chr9	123652898	rs881375
chr18	31420010	rs1013696
chr6	32592200	rs9271640
chr19	33889000	rs889140
chr10	13755544	rs1541010
chr16	73068678	rs879324
chr10	101813802	rs7084921
chr2	71688118	rs56988800
chr9	118202716	rs9409154
chr6	41925159	rs9349205
chr1	3691528	rs1175550
chr3	101848561	rs10212363
chr6	149329267	rs2500535
chr6	160459191	rs78797168
chr2	31474242	rs597800
chr2	19320803	rs12710696
chr16	53819169	rs9936385
chr11	126030615	rs10501858
chr9	131888116	rs10988217
chr1	173301516	rs1342038
chr5	16812638	rs17651119
chr4	100274286	rs1789924
chr3	185511687	rs4402960
chr3	195907653	rs4916483
chr17	59391379	rs3785856
chr20	55991695	rs6092477
chr6	30737486	rs3094117
chr12	6442001	rs4149639
chr2	85699750	rs7577642
chr3	56667682	rs9835332
chr7	112094743	rs6956741
chr14	24771285	rs4280164
chr18	10447041	rs2847351
chr10	59724403	rs7088591
chr6	152059563	rs2982552
chr3	169150632	rs16853722
chr15	40717302	rs2034650
chr15	78698759	rs7163013
chr16	83771496	rs444881
chr2	56089540	rs1367226
chr4	2292921	rs4602560
chr15	67468285	rs17294280
chr5	149036976	rs17710780
chr8	19102564	rs11787341
chr15	100786271	rs4533267
chr7	131893485	rs62468398
chr17	64538331	rs4791051
chr6	32109979	rs204999
chr16	80497601	rs4581712
chr14	95892274	rs12895389
chr17	54850329	rs4794665
chr6	32155581	rs204993
chr12	2344960	rs2007044
chr8	11276542	rs2002030
chr1	8095500	rs225132
chr6	7217517	rs6931262
chr9	97713459	rs10821415
chr6	475489	rs12210050
chr1	239397104	rs1339738
chr11	61815803	rs4963452
chr17	2126504	rs216172
chr6	139835689	rs668459
chr9	126926107	rs2807580
chr9	10274080	rs7865468
chr21	42698907	rs441810
chr5	10695526	rs2930047
chr16	7753704	rs12444931
chr18	55454377	rs10503019
chr4	112923237	rs17589290
chr17	38179492	rs2302777
chr6	33740025	rs2296743
chr10	124219275	rs3793917
chr9	33124872	rs12342831
chr4	89064581	rs3114018
chr12	110704487	rs11065611
chr14	33282470	rs2383378
chr14	96122408	rs8015016
chr10	124214448	rs10490924
chr16	792190	rs11648796
chr12	129637348	rs12824981
chr8	106142333	rs9297357
chr18	24337424	rs527616
chr6	471136	rs12202284
chr5	2335581	rs17586674
chr10	126696872	rs4962416
chr8	144693839	rs2045084
chr6	106582920	rs742108
chr7	133335176	rs10488172
chr11	13361524	rs6486122
chr22	20797289	rs5763911
chr6	33042880	rs987870
chr9	16368732	rs7864648
chr5	14752850	rs17250963
chr9	35648950	rs3138083
chr9	132349597	rs73628692
chr6	32604372	rs9272346
chr14	70456699	rs227425
chr6	47453378	rs9349407
chr7	50428428	rs12718597
chr7	50428445	rs12718598
chr1	229718001	rs12049351
chr7	150512172	rs10231759
chr6	31903804	rs9332739
chr3	182870436	rs514636
chr7	27976563	rs10486567
chr9	22098574	rs4977574
chr1	110439480	rs333960
chr18	11064409	rs12455924
chr12	125033933	rs12423712
chr16	375782	rs9921222
chr13	80623346	rs7981942
chr15	68735586	rs1445021
chr8	18707871	rs7833787
chr18	20084674	rs473518
chr5	40437948	rs9292777
chr18	4721359	rs1557305
chr16	79406918	rs17797882
chr12	51878760	rs147845115
chr16	73829270	rs427576
chr12	127792614	rs1823172
chr20	21142813	rs2236178
chr16	68820946	rs9929218
chr12	32537488	rs11051970
chr20	12222165	rs6134479
chr8	70493974	rs13273088
chr2	68598955	rs17035378
chr4	187149540	rs1912826
chr8	49812201	rs12155623
chr11	34605435	rs5028798
chr12	1638171	rs2887571
chr15	40703211	rs9635324
chr10	89338633	rs9664222
chr11	61678754	rs174479
chr10	17260290	rs10904908
chr2	39843197	rs7587205
chr14	64235556	rs7157785
chr4	4654357	rs2063413
chr3	167837748	rs4345115
chr11	35351639	rs4083482
chr22	51063477	rs6151429
chr8	99022009	rs2444896
chr10	80931481	rs780151
chr2	236539307	rs6431393
chr2	48824501	rs3749146
chr8	120212990	rs1425053
chr1	25297184	rs11249215
chr2	130468366	rs10928927
chr20	549918	rs6084946
chr6	119866141	rs1392089
chr15	87977476	rs2679073
chr14	68752643	rs8008961
chr16	56997233	rs1864163
chr15	40295959	rs2412459
chr10	131426022	rs477692
chr20	60243411	rs944260
chr10	78695467	rs10762738
chr7	46753491	rs700750
chr11	61746291	rs10792320
chr6	39307032	rs9471075
chr6	25488583	rs2274089
chr15	51617708	rs2445762
chr14	32433858	rs915071
chr20	31446858	rs8123073
chr22	30592069	rs2412980
chr1	66169679	rs12753193
chr6	32626272	rs9273363
chr19	2176403	rs11880992
chr13	80668874	rs9574565
chr3	169579971	rs1920116
chr3	141133450	rs1991431
chr6	32412435	rs3177928
chr12	9380859	rs10771431
chr1	8042826	rs161802
chr1	53777631	rs2788032
chr18	8966144	rs10502386
chr2	43687879	rs17030845
chr7	148258048	rs7807268
chr19	49118371	rs2292342
chr3	143772247	rs13068298
chr5	39397132	rs11959928
chr11	76270683	rs7130588
chr16	86018633	rs2280381
chr9	113915905	rs10980800
chr15	81001278	rs12148329
chr12	104034319	rs1650123
chr12	53995077	rs1485395
chr11	122189465	rs565229
chr3	53378245	rs2029213
chr22	27011420	rs4822752
chr9	93636664	rs290227
chr17	68494992	rs17779747
chr18	9288456	rs2864527
chr5	72432036	rs17663555
chr17	59323043	rs17513268
chr6	32192331	rs3096702
chr14	101690045	rs8008758
chr1	2069681	rs3753242
chr11	2810731	rs2237886
chr15	27012141	rs3212335
chr3	186732725	rs3821819
chr19	47483922	rs10164289
chr17	56010960	rs8074980
chr22	43579049	rs13058467
chr10	62185494	rs4948418
chr15	78164706	rs11857176
chr1	149906413	rs11205303
chr13	96951433	rs2038823
chr7	128415195	rs1799922
chr10	1156165	rs10794720
chr15	38962756	rs1874252
chr12	3327167	rs11062578
chr15	70048157	rs10152591
chr2	11220562	rs6739054
chr11	65249145	rs17146964
chr18	6941662	rs3810046
chr3	25112171	rs993804
chr13	34950527	rs17798800
chr19	11188153	rs55791371
chr22	39747671	rs909685
chr22	34823828	rs1034394
chr6	29180721	rs9257616
chr17	61569732	rs4351
chr15	58678512	rs10468017
chr2	180566678	rs16866933
chr6	31322559	rs2523608
chr16	88853729	rs837763
chr11	125178403	rs10893366
chr17	42064987	rs9895585
chr4	111718067	rs6843082
chr4	155389247	rs17031671
chr11	19599971	rs10741780
chr7	71751316	rs12699131
chr2	182319301	rs1449263
chr9	86552205	rs7853377
chr22	44248504	rs470089
chr15	68086838	rs2241423
chr8	17461421	rs13256095
chr16	79363814	rs7191820
chr17	62007498	rs2070776
chr9	93633240	rs10993738
chr8	128889372	rs6470589
chr14	50856641	rs3783412
chr3	66798950	rs13069000
chr14	54723923	rs2143963
chr2	111849659	rs10207392
chr1	93303603	rs6604026
chr6	3433318	rs17309827
chr21	28665347	rs2830840
chr9	32755028	rs10758161
chr15	84580582	rs11259936
chr9	136132873	rs8176720
chr11	115140553	rs7950069
chr10	63348767	rs1350172
chr1	17674537	rs2240335
chr5	56666500	rs10052004
chr15	40567237	rs56205728
chr2	54718181	rs4557020
chr9	15104561	rs10756650
chr10	60571435	rs4948317
chr6	28322296	rs6903823
chr5	55322895	rs17348299
chr8	145021167	rs7464572
chr18	10321347	rs206626
chr2	176734598	rs4972489
chr12	123414349	rs2270788
chr19	30296853	rs8102137
chr2	56112440	rs1367228
chr15	86859476	rs12901001
chr4	157720124	rs4691380
chr2	42981239	rs930421
chr1	118868405	rs17038182
chr12	89328335	rs12821256
chr14	77513844	rs1986116
chr16	81774798	rs12446319
chr20	46779235	rs11086243
chr19	15724203	rs3764563
chr16	11403893	rs12928822
chr8	126537570	rs4871611
chr10	102979207	rs11190870
chr15	49221591	rs10519201
chr21	35698390	rs1013063
chr20	4611877	rs6052699
chr2	127982645	rs7567389
chr15	28356859	rs1129038
chr1	226082425	rs1223245
chr9	104223233	rs10819937
chr6	31238318	rs9264638
chr4	75170140	rs16850885
chr6	10163968	rs13195786
chr14	65473196	rs7148590
chr1	210536025	rs7527939
chr12	121439433	rs1169310
chr12	121442670	rs1169313
chr6	108988184	rs2153960
chr1	241755567	rs1053221
chr9	93928416	rs4743820
chr3	143056467	rs7632299
chr19	52324216	rs17695224
chr6	148841752	rs1147857
chr15	92858101	rs12912184
chr10	7089016	rs10905099
chr5	156932376	rs2277027
chr22	37258503	rs4821544
chr16	57005479	rs1532624
chr19	7199803	rs1035942
chr16	580124	rs2266928
chr7	1968953	rs12699477
chr3	179172979	rs7612445
chr2	86860631	rs114532231
chr14	61908111	rs1957894
chr1	11852516	rs17375901
chr8	65640260	rs10808739
chr10	72114378	rs4747011
chr6	14636963	rs707824
chr20	36977970	rs1739654
chr2	213824045	rs12619285
chr6	39361854	rs9296295
chr22	41661154	rs2235852
chr8	124696867	rs2294015
chr6	24441746	rs9467160
chr19	49208978	rs632111
chr2	69813458	rs12987661
chr19	46307406	rs8111071
chr13	79455832	rs1218282
chr17	34819191	rs4796217
chr14	70644169	rs7146198
chr22	50350971	rs28372448
chr4	964359	rs11248060
chr5	36436579	rs114846327
chr11	17008605	rs11024102
chr13	102930574	rs6491679
chr9	2742771	rs2034764
chr5	32815028	rs1173771
chr17	78060743	rs1467979
chr20	25019099	rs6050267
chr2	192118047	rs1823913
chr1	169608917	rs1569476
chr8	139884509	rs6988229
chr2	227773466	rs3820928
chr4	109723126	rs4956211
chr2	242382864	rs3771570
chr16	81534790	rs2925979
chr11	113120212	rs3781878
chr14	52989228	rs745080
chr14	67975822	rs1077989
chr22	42336172	rs5758511
chr7	143110762	rs11771145
chr15	70798559	rs8034004
chr6	30848253	rs7756521
chr5	9623622	rs10513025
chr2	46537604	rs7579899
chr8	55437524	rs9298506
chr18	46395022	rs7240004
chr11	34662961	rs286905
chr7	106359216	rs342275
chr3	66479487	rs13078828
chr9	75764565	rs3758354
chr5	55995035	rs16886113
chr20	55990405	rs737092
chr12	111884608	rs3184504
chr3	111792594	rs16859140
chr5	73072354	rs7714670
chr6	167177422	rs635808
chr15	92685778	rs2238355
chr17	37331345	rs523516
chr8	19824667	rs15285
chr6	29913298	rs1061235
chr1	11856378	rs1801133
chr12	99961349	rs2373011
chr12	90081188	rs7136259
chr17	10033679	rs11656696
chr9	22124477	rs10757278
chr11	47176005	rs747650
chr4	77198986	rs6812193
chr11	117075566	rs508487
chr3	171785168	rs9647379
chr16	11177801	rs7200786
chr6	87466492	rs493187
chr2	97410949	rs6746896
chr11	270715	rs17655730
chr8	126486409	rs17321515
chr4	183477329	rs10013166
chr1	209989270	rs642961
chr5	172595308	rs29784
chr4	182217227	rs28431436
chr10	4151121	rs10795130
chr9	38675465	rs7039377
chr8	132330716	rs10108033
chr11	65551957	rs479844
chr16	53639438	rs3213758
chr8	121610438	rs6469937
chr16	79186886	rs8050187
chr10	126846214	rs1915146
chr15	29239817	rs17680945
chr6	137291281	rs6937795
chr3	58027197	rs1623879
chr8	27468862	rs9331888
chr20	33565755	rs11906160
chr11	96000100	rs7115578
chr4	87832601	rs3113494
chr12	121403724	rs7953249
chr13	40948151	rs913246
chr19	33906123	rs4805885
chr2	146045565	rs11687420
chr7	41478608	rs10486715
chr1	110645327	rs17025426
chr9	82310898	rs914715
chr10	63307475	rs2787702
chr2	106455549	rs4851095
chr4	100322445	rs991316
chr20	45834279	rs7262634
chr9	137285503	rs11102986
chr1	162261826	rs17460657
chr14	73767214	rs2333194
chr2	133188106	rs13420028
chr5	170059227	rs11960314
chr19	42066279	rs4803480
chr6	135094272	rs11760067
chr18	56084054	rs4503880
chr16	11691753	rs8049607
chr1	155162067	rs4072037
chr11	69307695	rs537626
chr3	15648004	rs7651039
chr8	117647788	rs6469656
chr20	44702120	rs2425752
chr3	11675789	rs6782029
chr11	128582557	rs665440
chr22	30592487	rs713875
chr16	11187783	rs12924729
chr1	18990251	rs2236835
chr17	59396449	rs10853029
chr20	16740825	rs4491792
chr19	3944240	rs10406174
chr11	48382471	rs1351696
chr10	80819132	rs704017
chr10	80841148	rs704010
chr12	24788339	rs11047543
chr20	4101800	rs1741344
chr6	105417978	rs314268
chr1	218860068	rs993925
chr21	40465534	rs2836878
chr5	38452894	rs7715172
chr7	50622712	rs1451375
chr17	70713539	rs891684
chr10	101284237	rs4409764
chr1	8390888	rs2289731
chr11	129461171	rs11820646
chr12	72724034	rs12831974
chr6	43811762	rs9472138
chr15	100759614	rs4965598
chr13	42175588	rs9590614
chr10	127846669	rs12778749
chr3	139073011	rs1044826
chr14	75960536	rs7155603
chr6	98495952	rs2505059
chr2	21133883	rs10198175
chr11	61571382	rs174549
chr8	74467504	rs4342585
chr11	62912854	rs4366490
chr9	124521260	rs3747851
chr11	47275064	rs10838681
chr8	134461851	rs10106540
chr1	25296743	rs10751776
chr10	72483010	rs1816002
chr1	22373624	rs2501276
chr17	1634104	rs12150338
chr4	189120911	rs6857559
chr2	217208571	rs6756590
chr9	130110411	rs7029536
chr9	97444038	rs10125337
chr19	48372195	rs182420
chr2	25036858	rs11895026
chr11	15694462	rs7117858
chr5	110719187	rs77636885
chr12	102875569	rs35767
chr19	45392254	rs6857
chr15	67446785	rs744910
chr4	5368224	rs7673097
chr19	45382034	rs6859
chr16	52599188	rs4784227
chr5	131770805	rs2188962
chr17	44828931	rs199533
chr8	134270548	rs2272651
chr11	15710084	rs7108738
chr10	51549496	rs10993994
chr21	43092201	rs2838088
chr8	32416274	rs7825175
chr18	355944	rs644435
chr15	71574799	rs9806183
chr8	24044301	rs11777116
chr5	55444683	rs7731626
chr1	83311835	rs11163585
chr18	60054857	rs884205
chr9	100511331	rs16924016
chr16	30942625	rs10782001
chr8	22643707	rs12155789
chr17	43208121	rs12946454
chr6	138922044	rs7758889
chr8	121635396	rs6986718
chr9	119134796	rs7869550
chr16	11670758	rs12930096
chr3	52833219	rs2535629
chr2	97500800	rs9948
chr9	5893861	rs2150702
chr3	122839876	rs3792366
chr18	73536711	rs9956878
chr10	68640951	rs4142041
chr13	113760034	rs561241
chr2	234180410	rs3828309
chr17	7091650	rs314253
chr10	33475282	rs2228638
chr14	75701221	rs4899554
chr3	40096618	rs6599077
chr14	59366315	rs405460
chr10	94462882	rs1111875
chr10	11000339	rs62209
chr1	149914357	rs1061955
chr8	72077955	rs16937456
chr10	99294797	rs12767760
chr18	74735135	rs11663697
chr6	154726988	rs2275336
chr11	2752609	rs231906
chr14	75365729	rs732765
chr3	55035874	rs4955826
chr9	331490	rs10813766
chr8	126523523	rs4360309
chr7	142141746	rs11982969
chr5	134467700	rs477687
chr4	113855477	rs12500579
chr16	67902070	rs2271293
chr5	136902696	rs1541364
chr9	15289578	rs471364
chr1	159174683	rs2814778
chr6	106435269	rs7746082
chr7	14898282	rs17168486
chr6	31429927	rs3094228
chr9	126352218	rs7852296
chr11	45813581	rs12285276
chr5	88088439	rs770189
chr10	63785089	rs10821944
chr6	20686573	rs7766070
chr11	18265799	rs12282742
chr11	85838808	rs10792830
chr12	70054910	rs1373453
chr14	101539384	rs7147503
chr10	49735563	rs10776612
chr14	25102160	rs8192917
chr19	41302706	rs7937
chr6	31170528	rs9263871
chr11	134738270	rs906628
chr20	62327582	rs2297441
chr12	123387922	rs10847980
chr5	123571160	rs17501712
chr8	19865175	rs2083637
chr13	110929162	rs494558
chr9	140088630	rs28417902
chr12	57527283	rs11172113
chr16	11230703	rs7203459
chr4	77410318	rs4859682
chr15	101781934	rs752092
chr11	95311422	rs4409785
chr11	16250183	rs1401454
chr16	86009740	rs16940186
chr1	169073346	rs1320976
chr7	29041190	rs2252521
chr19	10838486	rs11671653
chr4	103511114	rs3774959
chr11	117851052	rs58603829
chr1	114973690	rs11585926
chr6	143119832	rs12211360
chr9	107531956	rs2472476
chr9	76157700	rs12555078
chr10	123033549	rs10788160
chr17	76304510	rs8081523
chr16	54114824	rs16953002
chr17	68203546	rs236586
chr16	14045399	rs4781563
chr17	56632543	rs9905704
chr2	25103108	rs2033654
chr15	74176557	rs16958445
chr20	12874585	rs2073233
chr6	32379489	rs9268516
chr2	49498006	rs9636436
[truncated: 1,592 more rows]

## Sheet: Sheet7
GWAS SNPs in promoter
chr	pos	rs id	Target gene
chr4	100011171	rs13132688	ADH5
chr12	102513531	rs2292303	NUP37
chr6	33086448	rs1883414	HLA-DPB1
chr3	184010048	rs3914188	ECE2
chr7	128695983	rs13239597	TNPO3
chr17	46047656	rs2597167	CDK5RAP3
chr3	12330411	rs17036170	PPARG
chr5	134366200	rs3805663	PITX1
chr1	59762468	rs835367	FGGY
chr5	87798236	rs2194025	MEF2C
chr15	63333724	rs3809566	TPM1
chr21	38740824	rs12483205	DYRK1A
chr12	76476956	rs1368578	NAP1L1
chr7	20255705	rs3095008	MACC1
chr10	120966339	rs1397615	GRK5
chr22	50966914	rs470119	TYMP
chr19	45395266	rs157580	TOMM40
chr17	41798824	rs4792909	SOST
chr15	74219582	rs3825942	LOXL1
chr19	1811603	rs7250872	ATP8B3
chr3	187456709	rs3733017	BCL6
chr6	30876152	rs1052693	VARS2
chr1	167408670	rs840016	CD247
chr19	6475613	rs3745571	DENND1C
chr3	141102833	rs6763931	ZBTB38
chr19	46849806	rs4802307	PPP5C
chr11	1874072	rs907611	LSP1
chr20	57469073	rs6026584	GNAS
chr6	29973925	rs4313034	ZNRD1
chr9	15296034	rs643531	TTC39B
chr6	31620520	rs3117582	APOM
chr19	56111075	rs140900046	FIZ1
chr19	17420289	rs2303745	ABHD8
chr10	105677897	rs4387287	OBFC1
chr13	43032593	rs9594759	TNFSF11
chr1	185014002	rs3753573	RNF2
chr12	1856953	rs12230440	ADIPOR2
chr5	39058356	rs13160161	RICTOR
chr6	32165444	rs2071278	NOTCH4
chr22	21922904	rs2266959	UBE2L3
chr17	38074031	rs9303280	GSDMB
chr2	200715388	rs2949006	FTCDNL1
chr11	65656564	rs2231884	FIBP
chr10	70626429	rs10998466	STOX1
chr4	142142729	rs17007017	ZNF330
chr6	32163748	rs13215567	NOTCH4
chr4	55094467	rs1800813	FIP1L1
chr6	159465977	rs1738074	TAGAP
chr1	113216543	rs2932538	MOV10
chr19	1207238	rs3764640	STK11
chr1	65992625	rs1751492	LEPR
chr6	28776117	rs4324798	TRIM27
chr11	831883	rs35694355	EFCAB4A
chr15	78833223	rs12901682	PSMA4
chr1	155108167	rs12726330	SLC50A1
chr7	4723534	rs9791644	FOXK1
chr2	70368923	rs6708331	C2orf42
chr16	67693797	rs7204371	ACD
chr19	7196565	rs2115386	INSR
chr9	37037976	rs1329568	PAX5
chr17	73872948	rs1055129	TRIM47
chr10	8093034	rs501764	GATA3
chr6	27560587	rs10946940	ZNF184
chr20	31531544	rs13045180	EFCAB8
chr20	3776175	rs3761218	CDC25B
chr7	7268431	rs10259085	C1GALT1
chr5	134240235	rs319598	PCBD2
chr17	7142851	rs117616209	PHF23
chr4	104641103	rs3733631	TACR3
chr1	115052708	rs3827735	TRIM33
chr10	3284007	rs2764980	PITRM1
chr11	6342329	rs1488864	PRKCDBP
chr19	46181392	rs1800437	GIPR
chr1	17216331	rs6586513	CROCC
chr19	21666210	rs2562456	CTD-2561J22.3
chr19	1205889	rs147615524	STK11
chr11	111411608	rs11213935	LAYN
chr8	11352541	rs2618476	BLK
chr4	114683844	rs6858698	CAMK2D
chr16	67971380	rs11574514	PSMB10
chr1	184020945	rs2274432	TSEN15
chr14	69263599	rs1465788	ZFP36L1
chr2	238499444	rs2292873	RAB17
chr19	348743	rs6510725	MIER2
chr19	13001547	rs11085824	GCDH
chr2	177042633	rs2072590	HOXD3
chr7	36191699	rs4302748	EEPD1
chr6	29943067	rs6904029	HLA-A
chr12	57023284	rs941207	BAZ2A
chr17	49244747	rs4605213	NME2
chr6	88032390	rs7341237	RP1-102H19.8
chr17	56709058	rs412000	TEX14
chr19	6718387	rs2230199	C3
chr10	96522365	rs4986894	CYP2C19
chr12	11324559	rs8181	PRR4
chr15	73978337	rs8038465	CD276
chr8	118150993	rs11989843	SLC30A8
chr1	115259599	rs8453	CSDE1
chr1	120255126	rs478093	PHGDH
chr12	115116352	rs59336	TBX3
chr13	110790232	rs641862	COL4A1
chr16	57024317	rs17290922	NLRC5
chr19	49136651	rs12608544	DBP
chr19	45410002	rs769449	APOE
chr1	72751185	rs3101336	NEGR1
chr12	20521654	rs10841496	PDE3A
chr15	75019449	rs2470893	CYP1A1
chr2	242296449	rs1476698	FARP2
chr3	45731451	rs2742417	SACM1L
chr1	205719532	rs823114	NUCKS1
chr9	4985879	rs2274471	JAK2
chr1	21766453	rs1976403	NBPF3
chr10	124220544	rs11200638	HTRA1
chr19	41354533	rs1801272	CYP2A6
chr11	88911696	rs1042602	TYR
chr9	4792339	rs423955	RCL1
chr13	110960712	rs4773144	COL4A2
chr6	32223258	rs3130320	NOTCH4
chr4	65273840	rs6836944	TECRL
chr10	33294775	rs11009175	ITGB1
chr6	167371110	rs2149085	RNASET2
chr18	32956931	rs116303449	ZNF396
chr12	121416988	rs2244608	HNF1A
chr11	120040442	rs2444240	AP000679.2
chr2	182323665	rs12988934	ITGA4
chr14	55348118	rs3783637	GCH1
chr3	6903297	rs3749380	GRM7
chr12	10521389	rs10743889	KLRK1
chr17	1618363	rs11078597	WDR81
chr17	38599172	rs584438	IGFBP4
chr8	61194170	rs10957125	CA8
chr6	26233387	rs10946808	HIST1H1D
chr9	9924724	rs7849581	PTPRD
chr12	58133256	rs12368653	TSPAN31
chr20	3827309	rs4815617	MAVS
chr6	31139452	rs879882	POU5F1
chr19	46195756	rs7245708	QPCTL
chr17	6141677	rs7503953	WSCD1
chr6	31870326	rs558702	C2
chr11	20623023	rs2241941	SLC6A5
chr2	54684557	rs11898505	SPTBN1
chr6	19803768	rs6907340	ID4
chr14	74551970	rs2239557	LIN52
chr14	69254191	rs4902647	ZFP36L1
chr6	151914113	rs3757318	CCDC170
chr10	65027610	rs10761731	JMJD1C
chr6	31322367	rs3819299	HLA-B
chr9	130504070	rs514024	SH2D3C
chr20	8114704	rs6118083	PLCB1
chr5	177019262	rs57960711	TMED9
chr1	201952574	rs4950806	RNPEP
chr19	50000009	rs2280401	RPS11
chr7	93549596	rs180242	GNG11
chr11	61560081	rs174538	TMEM258
chr22	39542292	rs877529	CBX7
chr17	35850553	rs712039	DUSP14
chr6	32632832	rs9274407	HLA-DQB1
chr2	28614794	rs925255	FOSL2
chr1	155098905	rs11264330	EFNA1
chr3	52279594	rs7618915	PPM1M
chr6	31431780	rs2395029	MICB
chr7	72856269	rs2240466	BAZ1B
chr17	47978986	rs271674	TAC4
chr6	33048661	rs1042151	HLA-DPB1
chr1	249168436	rs12032643	ZNF692
chr8	116599199	rs2293889	TRPS1
chr10	90749963	rs1800682	ACTA2
chr17	80408815	rs9303029	C17orf62
chr19	12146370	rs3745672	CTD-2006C1.10
chr1	205180410	rs76872152	DSTYK
chr19	54677189	rs8736	MBOAT7
chr17	8130867	rs3027247	CTC1
chr1	20140036	rs1317209	RNF186
chr14	100625902	rs7157599	DEGS2
chr6	10403650	rs3798696	TFAP2A
chr19	56091332	rs149546760	ZNF579
chr5	150461049	rs960709	TNIP1
chr2	27851918	rs3749147	GPN1
chr4	96467503	rs11097470	UNC5C
chr10	70939801	rs10998624	SUPV3L1
chr12	12870695	rs34330	CDKN1B
chr3	52720080	rs1108842	GNL3
chr4	190123318	rs7665939	FRG1
chr17	47440466	rs16948048	ZNF652
chr19	41224204	rs28493229	ITPKC
chr16	2097158	rs2516739	NTHL1
chr1	8021973	rs35675666	PARK7
chr5	179238261	rs72807343	SQSTM1
chr2	97405440	rs2271893	LMAN2L
chr12	57146069	rs2277339	HSD17B6
chr22	32027449	rs12627933	PISD
chr10	74036429	rs4747241	DDIT4
chr17	5137047	rs7225151	SCIMP
chr12	56390636	rs705702	SUOX
chr4	55092626	rs2114039	FIP1L1
chr11	58347765	rs948562	ZFP91-CNTF
chr11	12698040	rs7926971	TEAD1
chr1	145395604	rs12091564	HFE2
chr17	6915401	rs2271316	AC027763.2
chr19	3435545	rs72974768	NFIC
chr17	57287454	rs6503905	SMG8
chr22	38071043	rs4820294	LGALS1
chr15	33012502	rs73376930	GREM1
chr7	72971231	rs13233571	BCL7B
chr6	32862607	rs3749982	PSMB9
chr4	145568352	rs7689420	HHIP
chr20	48554977	rs2235617	RNF114
chr2	176991779	rs2592394	HOXD9
chr10	101492403	rs2281636	CUTC
chr19	10463118	rs34536443	TYK2
chr2	215672546	rs6435862	BARD1
chr2	42276921	rs4952590	PKDCC
chr12	56474143	rs34379766	ERBB3
chr13	20736216	rs6490525	GJA3
chr10	5138036	rs2518049	AKR1C3
chr14	102974999	rs2273905	ANKRD9
chr1	17306675	rs2284746	MFAP2
chr6	152791474	rs7747960	SYNE1
chr21	42216955	rs2837857	DSCAM
chr17	6945087	rs75493593	SLC16A11
chr6	134158800	rs1208285	TCF21
chr5	110405675	rs3806932	TSLP
chr20	22567942	rs1209523	FOXA2
chr6	117086378	rs654128	FAM162B
chr5	1344458	rs31490	CLPTM1L
chr15	99194896	rs2871865	IGF1R
chr5	17215444	rs2962370	BASP1
chr20	3185123	rs11697186	DDRGK1
chr11	77300048	rs7129556	CLNS1A
chr17	27675226	rs11653144	TAOK1
chr11	102980594	rs12283022	DYNC2H1
chr15	63341996	rs11071720	TPM1
chr7	100080738	rs7808970	NYAP1
chr11	60776209	rs11230563	CD6
chr11	46722221	rs7932354	ARHGAP1
chr2	223917983	rs12621643	KCNE4
chr19	41860296	rs1800469	TMEM91
chr10	104629011	rs12416687	C10orf32-ASMT
chr14	97103807	rs17094273	PAPOLA
chr16	82662268	rs4783244	CDH13
chr19	46172278	rs11671664	GIPR
chr17	68430993	rs1396515	KCNJ2
chr4	96458433	rs10032931	UNC5C
chr15	75870551	rs75393192	PTPN9
chr11	47663049	rs10838738	MTCH2
chr7	107643977	rs4320486	LAMB1
chr11	61595564	rs968567	FADS1
chr8	95960511	rs896854	TP53INP1
chr5	140700489	rs10875595	TAF7
chr19	49248730	rs838145	IZUMO1
chr1	170633896	rs659580	PRRX1
chr5	102596720	rs26232	C5orf30
chr12	119619997	rs78852656	HSPB8
chr6	31431691	rs2255221	MICB
chr8	23584226	rs13273073	NKX2-6
chr6	130031493	rs17057678	ARHGAP18
chr2	219081297	rs13403276	ARPC2
chr6	33548394	rs5745568	BAK1
chr16	14395432	rs246185	MKL2
chr12	6580582	rs10492096	VAMP1
chr5	176798306	rs11746443	RGS14
chr19	49497155	rs3764618	RUVBL2
chr4	165878335	rs3733418	FAM218A
chr12	52263956	rs17126180	ANKRD33
chr17	4901982	rs11658587	KIF1C
chr12	94543506	rs2230754	PLXNC1
chr10	61469090	rs1171615	SLC16A9
chr10	61469538	rs1171614	SLC16A9
chr6	29520877	rs16895057	UBD
chr19	4768917	rs879564	FEM1A
chr19	52552021	rs3752120	ZNF432
chr12	32261239	rs1144713	BICD1
chr6	26031613	rs10484434	HIST1H3B
chr8	23082971	rs13278062	TNFRSF10A
chr14	37132769	rs2236007	PAX9
chr6	105406274	rs17065417	LIN28B
chr6	31802465	rs4711279	C6orf48
chr7	100486754	rs12666989	UFSP1
chr5	32714270	rs1421811	NPR3
chr9	21997015	rs61271866	RP11-145E5.5
chr13	110960943	rs3809346	COL4A2
chr13	93879031	rs7985891	GPC6
chr11	69457293	rs1352075	CCND1
chr19	41869392	rs2241714	B9D2
chr19	18304700	rs874628	MPV17L2
chr2	208489101	rs4234080	METTL21A
chr12	40620808	rs1491942	LRRK2
chr10	104628873	rs7085104	C10orf32-ASMT
chr12	118454669	rs5745796	RFC5
chr8	59324162	rs2859998	UBXN2B
chr8	9775516	rs473034	TNKS
chr6	138426032	rs1556640	PERP
chr3	27764623	rs3806624	EOMES
chr18	57963117	rs17773430	MC4R
chr2	33701890	rs13385731	RASGRP3
chr7	120969769	rs2908004	WNT16
chr6	28129789	rs1150668	ZKSCAN8
chr6	5260936	rs2224391	LYRM4
chr8	6323278	rs2916733	MCPH1
chr1	111417915	rs2885805	CD53
chr11	57365723	rs28362944	SERPING1
chr22	22307519	rs412050	PPM1F
chr3	141105570	rs724016	ZBTB38
chr6	32633713	rs9274477	HLA-DQB1
chr19	52552999	rs3450	ZNF432
chr16	23765774	rs4968031	CHP2
chr3	186501648	rs266719	EIF4A2
chr3	105586714	rs9657904	CBLB
chr6	32158319	rs176095	GPSM3
chr6	105400837	rs314280	LIN28B
chr20	51557161	rs6097169	TSHZ2
chr1	114448389	rs11552449	DCLRE1B
chr9	131084628	rs11539570	TRUB2
chr6	31802541	rs9368699	C6orf48
chr3	99592596	rs813218	FILIP1L
chr16	3185737	rs560947	ZNF213
chr2	88315793	rs12714207	KRCC1
chr6	27143883	rs13194053	HIST1H2AH
chr12	6938872	rs3741920	GPR162
chr15	89249139	rs8027587	ISG20
chr6	31940897	rs389884	STK19
chr21	34776695	rs2284553	IFNGR2
chr10	32634972	rs2370759	EPC1
chr19	10512911	rs11879191	CDC37
chr5	176794191	rs12654812	RGS14
chr15	60883281	rs339969	RORA
chr16	27214984	rs16976587	KDM8
chr4	57334112	rs12505749	SRP72
chr16	67928042	rs16942887	PSKH1
chr6	152790573	rs9371601	SYNE1
chr10	115805056	rs1801253	ADRB1
chr22	37679487	rs10084630	CYTH4
chr8	24799742	rs6557786	NEFM
chr7	25991826	rs4722551	NFE2L3
chr20	1205886	rs397020	RAD21L1
chr8	27456253	rs2279590	CLU
chr10	69991853	rs7916697	ATOH7
chr6	157009381	rs9384488	ARID1B
chr19	52532271	rs2288884	ZNF614
chr9	93563536	rs290986	SYK
chr16	15148646	rs11075253	NTAN1
chr15	40532868	rs4924439	RP11-133K1.2
chr5	150240076	rs1000113	IRGM
chr4	89741269	rs3822072	FAM13A
chr3	195809139	rs11915082	TFRC
chr1	152083325	rs11803731	TCHH
chr13	76249103	rs11841001	LMO7
chr6	31240431	rs2074488	HLA-C
chr6	26200677	rs806794	HIST1H2BF
chr1	196620917	rs3753394	CFH
chr13	23755127	rs4770403	SGCG
chr1	184007119	rs3814333	COLGALT2
chr10	65026858	rs10995485	JMJD1C
chr12	56401085	rs10876864	IKZF4
chr19	11200008	rs17249141	LDLR
chr7	150036664	rs17173608	RARRES2
chr19	46800433	rs3826795	HIF3A
chr12	57503775	rs167769	STAT6
chr9	123640500	rs1953126	PHF19
chr11	125461709	rs548181	STT3A
chr17	36101156	rs7501939	HNF1B
chr9	131874641	rs7849270	PPP2R4
chr11	65336819	rs3782089	SSSCA1
chr18	905125	rs1893154	ADCYAP1
chr11	64546391	rs606458	SF1
chr17	74733403	rs3744061	MFSD11
chr20	44747947	rs4810485	CD40
chr2	211060050	rs2286963	ACADL
chr4	187188094	rs4253399	F11
chr19	54676433	rs2576452	TMC4
chr1	55505647	rs11591147	PCSK9
chr20	6751089	rs2273074	BMP2
chr8	99129507	rs2071598	POP1
chr20	23031656	rs3176130	THBD
chr19	18747605	rs3764628	KLHL26

## Sheet: Sheet8
GWAS SNPs in eQTL
chr	pos	rs id	Target genes
chr3	120043836	rs10511400	RP11-174O3.1
chr2	127887985	rs12989701	BIN1
chr1	26568542	rs10902723	CD52,CEP85,UBXN11
chr2	25150296	rs10182181	DNAJC27,DNAJC27-AS1,RP11-443B20.1,ADCY3
chr2	70182805	rs7583236	ASPRV1
chr7	66030612	rs801193	ASL,GS1-124K5.4,GS1-124K5.2,GTF2IRD1P1,TPST1,LINC00174,GS1-124K5.12,VKORC1L1,GS1-124K5.11,RP5-1132H15.3,TYW1,RP13-254B10.1,KCTD7,RP4-756H11.3,RP11-479O9.2,RP11-458F8.4,RP11-458F8.2,RP11-792A8.4,GUSB
chr17	44187492	rs17577094	RP11-293E1.1,CRHR1-IT1,FAM215B,LRRC37A4P,RP11-669E14.6,RP11-669E14.4,LRRC37A2,RP11-798G7.8,AC091132.1,RP11-798G7.5,RP11-707O23.5,KANSL1,LRRC37A17P,DND1P1,FMNL1,NSFP1,ARHGAP27,CTB-39G8.3,LRRC37A,KANSL1-AS1,PLEKHM1,RPS26P8,WNT3,MAPT-AS1,MAPT,SPPL2C,CRHR1,RP11-259G18.2,RP11-259G18.3,RP11-259G18.1
chr17	7537792	rs727428	TNFSF13,TNFSF12,SAT2,CHRNB1,ATP1B2,FXR2
chr4	148393664	rs1878406	EDNRA
chr13	76326282	rs539514	LMO7
chr1	19718824	rs7667	CAPZB,PQLC2
chr6	32184345	rs404860	SKIV2L
chr1	206626828	rs2483058	RP11-534L20.5,IKBKE
chr19	33713928	rs8106493	SLC7A10
chr4	87754419	rs10050311	RP11-397E7.4
chr6	32363844	rs9268480	HCG23,HLA-DRB1,HLA-DRB6,HLA-DQB1,XXbac-BPG300A18.13,HLA-DQB2,HLA-DQB1-AS1,HLA-DQA1,HLA-DQA2
chr1	109817590	rs12740374	SORT1,PSRC1,CELSR2
chr6	33086448	rs1883414	HSD17B8,HLA-DPB1,HLA-DPB2
chr14	60920525	rs1254337	C14orf39,SALL4P7
chr13	44457925	rs3764147	LACC1,CCDC122
chr7	100345106	rs2075671	ZAN,TFR2,GIGYF1,EPHB4,MOSPD3,EPO
chr6	109616420	rs9374080	PTCHD3P3,CCDC162P,C6orf183,SMPD2
chr6	32315727	rs910049	TAP2,XXbac-BPG248L24.12,PRRT1,HLA-DRB1,HLA-DRB6,HLA-DRB5,HLA-DQB1,XXbac-BPG300A18.13,HLA-DOB,HLA-DQB1-AS1,XXbac-BPG254F23.6,HLA-DQA2
chr5	134372685	rs31198	PITX1
chr6	100208438	rs4840086	RP1-199J3.5
chr3	133508464	rs1830084	TF,RP11-404G16.2,SRPRB,RAB6B,TFP1
chr3	191000808	rs10937470	CCDC50
chr6	32413051	rs3135388	TAP2,SNORD48,CYP21A2,HLA-DRB1,HLA-DRB6,HLA-DRB5,XXbac-BPG254F23.6,HLA-DQB1,XXbac-BPG300A18.13,HLA-DOB,HLA-DQB2,PRRT1,HLA-DQB1-AS1,HLA-DQA1,HLA-DQA2
chr9	91540059	rs1875620	S1PR3
chr1	221551539	rs12733856	RP11-421L10.1
chr6	126835655	rs1490388	CENPW
chr1	41688938	rs11209718	RP11-399E6.1,FOXO6,SCMH1
chr21	34796886	rs2834215	TMEM50B
chr10	104414221	rs3850699	TRIM8,SFXN2,TMEM180,RP11-18I14.10
chr7	45982460	rs2462686	TTC4P1,AC073115.7,AC073115.6
chr10	103698705	rs34014631	KCNIP2
chr4	7219933	rs4234798	SORCS2
chr10	96534263	rs6583954	MTND4P19,CYP2C19
chr19	19662220	rs17216525	GATAD2A
chr18	61176266	rs2032224	SERPINB5
chr14	77684842	rs2287375	TMEM63C
chr1	160852046	rs2274910	CD244,ITLN1,RP11-312J18.6
chr2	166895066	rs6732655	AC010127.3,SCN1A
chr3	52835354	rs736408	GNL3,NEK4,RP5-966M1.6,MUSTN1,GLYCTK,ITIH4-AS1,PBRM1,TMEM110,NT5DC2
chr7	66096028	rs10263935	ASL,GS1-124K5.4,GS1-124K5.2,GTF2IRD1P1,TPST1,LINC00174,GS1-124K5.12,VKORC1L1,GS1-124K5.11,RP5-1132H15.3,TYW1,RP13-254B10.1,KCTD7,RP4-756H11.3,RP11-479O9.2,RP11-458F8.4,RP11-458F8.2,RP11-792A8.4,GUSB
chr1	76477207	rs12122440	ST6GALNAC3
chr1	53629585	rs6695567	PODN,SLC1A7
chr15	85825567	rs6496932	RP11-561C5.7,RP11-561C5.5
chr8	90823687	rs40457	OSGIN2,NBN,RP11-37B2.1
chr4	74872445	rs16850360	PF4
chr20	44740196	rs6074022	CD40
chr15	38899190	rs16967103	RP11-102L12.2,RP11-275I4.2,RASGRP1
chr6	32373312	rs10947262	HCG23
chr11	116681008	rs1263173	AP006216.5,TAGLN,PCSK7,RP11-109L13.1
chr2	137875875	rs1469622	THSD7B
chr1	192536813	rs2816316	RP5-1011O1.2,RGS1
chr14	92459958	rs8007661	RP11-529H20.6,TRIP11,RP11-529H20.5,ATXN3
chr6	32336187	rs3129934	XXbac-BPG154L12.4,HCG23,PRRT1,HLA-DRB1,HLA-DRB6,HLA-DRB5,HLA-DQB2,HLA-DQB1,XXbac-BPG300A18.13,CYP21A2,HLA-DQB1-AS1,HLA-DQA1,XXbac-BPG254F23.6,HLA-DQA2
chr7	26892440	rs10486483	SKAP2,HOXA5
chr12	56364321	rs2069408	RPS26,AC034102.1,SUOX,RAB5B
chr11	103589094	rs1917445	PDGFD
chr15	59428658	rs4218	RP11-59H7.3
chr12	28534415	rs2638953	CCDC91,RP11-967K21.1
chr2	222801699	rs824931	EPHA4,CTD-2308L22.1
chr15	90374257	rs2028299	AP3S2,C15orf38,RP11-493E3.1
chr12	110723245	rs4766428	ARPC3,GLTP,VPS29,GPN3
chr3	49510931	rs7647973	P4HTM,WDR6,DALRD3,NICN1,NCKIPSD,CCDC71,QRICH1,CCDC36,NICN1-AS1,GPX1,KLHDC8B,RHOA,AMT,TCTA,ARIH2
chr6	25818588	rs1185567	U91328.19,TRIM38,SLC17A1,SLC17A3
chr6	134898456	rs228437	RP11-557H15.5
chr19	33899065	rs731839	PEPD
chr1	25570081	rs1043879	SDHDP6,RHCE,TMEM50A,RP11-335G20.7,TMEM57,RHD
chr5	134366200	rs3805663	PITX1
chr1	9317604	rs6662509	H6PD
chr22	37581485	rs229527	C1QTNF6
chr22	37581422	rs229526	RP1-151B14.6,C1QTNF6
chr10	46024729	rs11239550	FAM21C,CTGLF10P
chr12	54342684	rs1443512	HOXC-AS5
chr12	53731891	rs10876432	ESPL1,PFDN5,SP7
chr15	56382295	rs16976734	RFX7,TEX9
chr11	116647607	rs2160669	RP11-109L13.1
chr4	76030921	rs1426063	RP11-44F21.5,RP11-44F21.2,RP11-44F21.3
chr6	29355202	rs3094548	HLA-K,TRIM27,ZFP57
chr1	59762468	rs835367	RP11-467C18.1
chr6	118680374	rs11970286	SSXP10
chr16	58622178	rs7188697	NDRG4,SETD6
chr8	128209820	rs2466032	RP11-255B23.4
chr8	42044965	rs2020921	POLB,PLAT
chr17	35898342	rs2074409	TADA2A,SYNRG
chr17	44865439	rs2074404	KANSL1-AS1,WNT3,NSF,RP11-259G18.3,MAPT-AS1,RP11-669E14.4,LRRC37A2,MAPT,LRRC37A17P,RP11-259G18.2,LRRC37A,RP11-259G18.1
chr7	100240296	rs2075672	MOSPD3,TFR2
chr1	152062767	rs17646946	HRNR
chr6	19785588	rs7739264	RP4-625H18.2
chr6	32670255	rs2856718	HLA-DRB6,HLA-DQA1,HLA-DQB1,HLA-DQB2,HLA-DQB1-AS1,XXbac-BPG254F23.7,XXbac-BPG254F23.6,HLA-DQA2
chr6	31377587	rs12175489	Y_RNA,HLA-C,PSORS1C1,MICA
chr2	170624221	rs2114646	FASTKD1
chr15	84522755	rs1383484	ADAMTSL3,LINC00933
chr11	17316029	rs1330	PIK3C2A,OR7E14P,KCNJ11,RP1-239B22.5,NCR3LG1
chr4	82184234	rs1878528	PRKG2
chr10	81847914	rs728616	PLAC9,SFTPD,RP11-119F19.2,MBL1P,TMEM254-AS1
chr15	63333724	rs3809566	LACTB
chr9	115997249	rs6477998	BSPRY,FKBP15,CDC26,RNF183,SLC31A1,SLC31A2,PRPF4
chr16	85092748	rs8056742	KIAA0513
chr3	156797609	rs17451107	RP11-6F2.5,TIPARP,LINC00886
chr1	109822166	rs599839	SORT1,PSRC1,CELSR2
chr19	56265664	rs17634917	KIR2DL4
chr16	75247245	rs7202877	TMEM170A,BCAR1,CFDP1
chr1	19332076	rs7523455	IFFO2
chr2	228670575	rs10175070	CCL20
chr16	15135943	rs16966952	RRN3,NTAN1,RP11-72I8.1,NPIPA5
chr6	32611641	rs9273012	STK19P,NOTCH4,HLA-DRB1,HLA-DRB6,HLA-DRB5,HLA-DQB1,C4A,HLA-DQB2,HLA-DQB1-AS1,HLA-DQA1,HLA-DMA
chr3	143778708	rs16854884	C3orf58
chr13	74513122	rs728926	KLF12
chr5	131742228	rs6596075	AC034220.3
chr7	107336058	rs2188561	AC002467.7
chr2	47844505	rs6544997	KCNK12
chr1	95515637	rs6675668	RP4-639F20.1
chr3	53847408	rs14165	RP11-884K10.6,CHDH,IL17RB,ACTR8
chr2	198914072	rs10497813	RFTN2,PLCL1
chr10	94465559	rs5015480	EIF2S2P3,HHEX
chr1	145725689	rs12129861	RP11-337C18.9,NUDT17,PDZK1
chr6	46684222	rs1805017	RP11-446F17.3,CYP39A1,SLC25A27,PLA2G7,TDRD6
chr4	106048360	rs1541374	PPA2
chr16	56985139	rs9989419	NLRC5
chr12	118311743	rs4767631	RP11-465L8.1
chr12	76476956	rs1368578	RP11-290L1.2
chr4	82150006	rs788867	PRKG2
chr8	50024944	rs10504073	C8orf22
chr2	9676413	rs17362650	ITGB1BP1,ADAM17
chr19	45412079	rs7412	APOE
chr6	31603591	rs2261033	BAG6,HLA-C,HLA-B,XXbac-BPG300A18.13,ATF6B,RNF5,CYP21A1P
chr19	10475652	rs2304256	TYK2
chr20	33753262	rs6060278	MYH7B,RP4-614O4.12,EDEM2,PIGU,MAP1LC3A,PROCR
chr16	28921809	rs7184597	EIF3CL,EIF3C,SH2B1,RP11-1348G14.4,NPIPB7,NFATC2IP,MIR4721,NUPR1,SULT1A1,SULT1A2,SPNS1,CLN3,IL27,NPIPB6,LAT,RP11-1348G14.6,CDC37P1,RP11-435I10.5,TUFM
chr14	55614636	rs2274273	LGALS3,FBXO34,ATG14,RP11-665C16.6
chr6	30679628	rs3094093	HLA-K,HLA-J,HCG27,XXbac-BPG248L24.12,ABCF1,HLA-A,DDR1,HCG4P5
chr19	17394124	rs2363956	MRPL34,ABHD8,OCEL1
chr5	140372222	rs31872	PCDHB8,PCDHA4,PCDHB3,PCDHB12,PCDHB11,PCDHB16,AC005754.7
chr17	43719143	rs393152	RP11-293E1.1,CRHR1-IT1,FAM215B,LRRC37A4P,RP11-669E14.6,RP11-669E14.4,LRRC37A2,RP11-798G7.8,AC091132.1,RP11-798G7.5,RP11-707O23.5,DND1P1,FMNL1,ARHGAP27,CTB-39G8.3,ARL17B,KANSL1-AS1,PLEKHM1,RPS26P8,LRRC37A,MAPT-AS1,MAPT,SPPL2C,CRHR1,RP11-259G18.2,RP11-259G18.3,RP11-259G18.1
chr1	221028508	rs11118620	RNU6ATAC35P,RP11-295M18.2,RP11-295M18.6
chr11	2233574	rs7127900	TH
chr6	31252925	rs12191877	STK19P,XXbac-BPG248L24.10,PSORS1C1,PSORS1C2,TNXA,WASF5P,MICB,XXbac-BPG181B23.7
chr22	50966914	rs470119	TYMP,ODF3B,SCO2
chr6	32668336	rs2647046	HLA-DRB1,HLA-DRB6,XXbac-BPG254F23.6,HLA-DQB1,XXbac-BPG300A18.13,HLA-DQB2,HLA-DQB1-AS1,HLA-DQA1,HLA-DQA2,CYP21A1P
chr1	64108771	rs2269241	RN7SL130P
chr1	156169610	rs2072499	SMG5,SEMA4A,SLC25A44,C1orf85
chr6	74458737	rs9447004	CD109
chr1	175120079	rs6701037	KIAA0040
chr18	67531642	rs763361	CD226
chr9	110536932	rs1467311	RN7SL659P
chr12	102020446	rs10860757	CHPT1
chr6	86117129	rs494562	NT5E,RP11-30P6.6
chr19	45395266	rs157580	APOE
chr3	53118739	rs2336725	RFT1,SERBP1P3,ITIH4-AS1,SFMBT1,RP11-894J14.5
chr16	89726035	rs154663	CDH15,CDK10,RP11-368I7.4,SPIRE2
chr7	1912222	rs4721135	FTSJ2
chr1	154437896	rs2229238	TDRD10
chr3	129971101	rs9813712	COL6A4P2
chr14	71395604	rs2810114	RP6-91H8.3,PCNX
chr6	55950374	rs12196860	COL21A1
chr1	94533014	rs1931575	ARHGAP29
chr3	183876512	rs1969253	AP2M1,DVL3,ABCF3
chr7	116205914	rs7802124	CAV2
chr8	74007347	rs12677663	RP11-531A24.5,SBSPON
chr5	10752315	rs267939	DAP
chr1	153640827	rs7536700	S100A13,RP1-178F15.4,RP1-178F15.5
chr10	18708798	rs11014166	CACNB2
chr5	95036700	rs153916	RHOBTB3
chr2	64503895	rs2698530	AC074289.1
chr16	24810681	rs17177078	TNRC6A
chr6	32787036	rs1894407	TAP2,HLA-DRB6,HLA-DOB
chr8	139077728	rs984440	RP11-238K6.1
chr1	183081194	rs10911251	LAMC2,LAMC1,RP11-181K3.4
chr2	27840640	rs4666002	FNDC4
chr9	71471912	rs6560397	PIP5K1B
chr12	109840940	rs9943753	FOXN4,UNG,RP11-256L11.3,KCTD10,MYO1H
chr17	43977827	rs1864325	RP11-293E1.1,CRHR1-IT1,FAM215B,LRRC37A4P,RP11-669E14.6,RP11-669E14.4,LRRC37A2,RP11-798G7.8,AC091132.1,RP11-798G7.5,RP11-707O23.5,KANSL1,DND1P1,FMNL1,NSFP1,ARHGAP27,CTB-39G8.3,LRRC37A,KANSL1-AS1,PLEKHM1,RPS26P8,WNT3,MAPT-AS1,MAPT,SPPL2C,CRHR1,RP11-259G18.2,RP11-259G18.3,RP11-259G18.1
chr2	84906915	rs1918690	TRABD2A,DNAH6,DUXAP1
chr13	97017548	rs7989336	UGGT2,HS6ST3
chr13	21050575	rs7989332	CRYL1
chr12	50573433	rs34245511	CERS5,LARP4,ATF1,DIP2B,ASIC1,COX14
chr1	119503843	rs984222	RP11-418J17.1,WARS2
chr5	101726770	rs10073892	PPIP5K2,SLCO4C1
chr11	8604593	rs4929949	STK33,TRIM66
chr5	32830521	rs1173727	NPR3
chr1	156456301	rs3790455	MEF2D
chr11	8639994	rs4929947	STK33,TRIM66
chr5	127522543	rs10089	CTC-228N24.3,SLC12A2
chr14	25479542	rs11850957	STXBP6
chr6	24306387	rs16889038	DCDC2
chr1	145723739	rs1471633	NUDT17,PDZK1
chr2	128396167	rs78022502	RP11-286H15.1,MYO7B
chr20	3193893	rs7270101	SLC4A11,ITPA,C20orf194,LZTS3,DDRGK1
chr14	98588321	rs7152623	RP11-61O1.1
chr14	60903757	rs1254319	C14orf39
chr3	169481271	rs12696304	RP11-362K14.6,RP11-362K14.5,LRRC34,MYNN
chr1	165873392	rs3790672	UCK2
chr14	22235890	rs718433	TRAV8-5
chr10	70019371	rs12571093	ATOH7,RUFY2,DNA2,PBLD,RP11-153K11.3
chr6	31933161	rs406936	SKIV2L,C4B,NELFE
chr19	44932972	rs1434579	ZNF285
chr16	77328895	rs12935229	ADAMTS18
chr6	126851160	rs1490384	CENPW
chr19	41363765	rs8102683	CYP2A7
chr3	125592857	rs71327718	RP11-666A20.3,RP11-379B18.5,ALG1L,RP11-666A20.4,GS1-388B5.1,FAM86JP
chr6	25823444	rs1183201	TRIM38,RP11-457M11.5,SLC17A1,SLC17A3,U91328.2,HIST1H2APS2,U91328.19
chr3	112497880	rs1002979	CD200R1
chr17	41798824	rs4792909	SOST
chr12	67628831	rs1082714	CAND1
chr17	43795433	rs11655470	RP11-707O23.5,RP11-798G7.5,CRHR1-IT1,DND1P1,RP11-798G7.8,ARHGAP27,PLEKHM1,LRRC37A2,MAPT,LRRC37A4P,KANSL1-AS1,LRRC37A,RP11-259G18.1,RP11-259G18.2,RP11-259G18.3,CRHR1
chr6	31336100	rs7743761	MICA,XXbac-BPG181B23.7
chr16	52635164	rs3112612	CASC16
chr3	56735180	rs6773931	CCDC66,FAM208A
chr5	74655726	rs3846663	GCNT4,ANKDD1B,COL4A3BP
chr9	136142355	rs643434	ABO
chr17	46840541	rs7219021	AC091133.1,TTLL6,ATP5G1,SNF8,UBE2Z
chr1	159818513	rs6659742	RP11-190A12.8,VSIG8
chr22	30337586	rs36600	MTMR3
chr6	10982973	rs3734398	SYCP2L,ELOVL2-AS1
chr2	46642249	rs2346177	TMEM247
chr12	68961584	rs12313946	NUP107
chr14	105729792	rs3000073	BRF1,BTBD6
chr1	15548636	rs10737909	TMEM51
chr22	27042106	rs744016	TPST2
chr6	32190620	rs3134931	HLA-DRB6
chr15	74219582	rs3825942	LOXL1,LOXL1-AS1
chr7	142456928	rs10273639	PRSS3P1,TRBV29-1,TRBV28
chr12	105458797	rs10861342	KIAA1033
chr4	6270056	rs4689388	WFS1
chr4	3473139	rs6831256	RP11-529E10.6,DOK7
chr19	1811603	rs7250872	ATP8B3
chr2	200676926	rs7605378	AC073043.1
chr4	103578637	rs228614	CISD2,LRRC37A15P,MANBA,KRT8P46,RP11-10L12.1,RP11-10L12.2
chr3	52859630	rs2535633	GNL3,NEK4,RP5-966M1.6,MUSTN1,GLYCTK,SFMBT1,ITIH4-AS1,NT5DC2
chr16	30918487	rs11649653	KAT8,RP11-196G11.2,STX1B,PRSS53,VKORC1,ZNF668,HSD3B7,C16orf93
chr7	40466200	rs4379368	C7orf10,AC005022.1
chr6	50845490	rs2207139	TFAP2B
chr5	44875005	rs7716600	RP11-53O19.1,RP11-53O19.3
chr18	21140432	rs1805081	NPC1,C18orf8
chr10	11719010	rs12265836	RP11-138I18.2
chr3	186732679	rs17776120	ST6GAL1
chr21	43227915	rs7279297	PRDM15
chr14	60957279	rs2093210	SIX6,C14orf39,SALL4P7
chr3	186725887	rs11710456	ST6GAL1
chr21	16805220	rs1736135	AP001172.2,AJ006998.2
chr10	1246883	rs4880487	ADARB2
chr7	23482685	rs6957923	KLHL7-AS1
chr16	89859753	rs12921383	DBNDD1,SPATA33,GAS8,C16orf3,CHMP1A,URAHP
chr15	91512067	rs2290203	PRC1-AS1,RCCD1
chr1	196642233	rs800292	CFHR3,CFHR1,KCNT2,CFH
chr20	52791518	rs2248359	CYP24A1
chr5	82433781	rs6452524	CTD-2227C6.2,XRCC4
chr22	24295286	rs2739330	GSTT2B,GSTT2,GSTT1,KB-226F1.1,DDTL,KB-226F1.2,AP000351.10,MTND1P13,SLC2A11,DDT,GSTTP1,GSTTP2,AP000350.7,AP000350.6,AP000350.5,AP000350.4,AP000351.8,AP000351.3
chr6	32578530	rs9271192	SNORD48,HCG23,HLA-DRB1,HLA-DRB5,XXbac-BPG254F23.6,HLA-DQB1,XXbac-BPG300A18.13,HLA-DQB2,HLA-DQB1-AS1,HLA-DQA1,HLA-DQA2,C4A
chr7	107503441	rs4598195	CTB-13F3.1,DLD
chr6	30876152	rs1052693	PSORS1C2,DDR1,HLA-L
chr5	96129512	rs27434	CTD-2260A17.1,ERAP1,CTD-2260A17.3,ERAP2
chr6	160863532	rs2048327	SLC22A3
chr7	56139505	rs7806994	CHCHD2,NUPR1L,PHKG1,ZNF713
chr6	96459651	rs117074560	FHL5
chr4	88030261	rs442177	AFF1
chr18	10899028	rs11080466	PIEZO2
chr6	31002616	rs4248154	HCG27,PSORS1C2,HLA-L,HLA-C,PSORS1C3,HCG22,XXbac-BPG299F13.17,POU5F1
chr10	121708929	rs12571664	SEC23IP
chr8	11104111	rs7824557	AF131216.5,TDH,AF131215.2,FAM85A,ALG1L11P,C8orf12,AF131215.9,RP11-981G7.6,NEIL2,RP11-148O21.4,RP11-148O21.6,RP11-148O21.3
chr2	25158008	rs713586	DNAJC27,DNAJC27-AS1,POMC,RP11-443B20.1,ADCY3
chr10	12307894	rs11257655	CAMK1D
chr15	90447946	rs7178909	AP3S2,C15orf38
chr15	83726179	rs1568657	BTBD1,HOMER2,C15orf40
chr3	141102833	rs6763931	ZBTB38
chr6	32368087	rs3817963	HCG23,HLA-DRB1,HLA-DRB6,XXbac-BPG254F23.6,HLA-DQB1,XXbac-BPG300A18.13,HLA-DQB2,HLA-DQB1-AS1,HLA-DQA1,HLA-DQA2
chr3	124692689	rs2270778	x rs300238
chr6	31602967	rs1046089	BAG6,CYP21A2,PRRC2A,LY6G6C,LY6G5C,HLA-DRB5,C4A,C4B,DDAH2
chr1	117100957	rs1335532	CD58
chr6	31595882	rs1046080	SNORD48,XXbac-BPG248L24.12,HLA-C,CYP21A2,HLA-DRB1,HLA-DRB5,DDAH2
chr19	22359440	rs412658	ZNF676,RP11-157B13.7,ZNF729,ZNF257,VN1R85P,ZNF98
chr16	28490517	rs151181	RP11-24N18.1,SPNS1,IL27,CCDC101,RP11-1348G14.6,RP11-1348G14.5,RP11-1348G14.4,EIF3C,NPIPB7,NPIPB6,CDC37P1,EIF3CL,MIR4721,NUPR1,SULT1A1,SULT1A2,SH2B1,SBK1,RP11-435I10.5,NFATC2IP,LAT,TUFM
chr17	33324382	rs2074518	RFFL,CCT6B,RP5-837J1.2,LIG3
chr1	76216330	rs11161521	MSH4,ACADM
chr3	156336555	rs7651778	LINC00886
chr4	77360431	rs9992101	CCDC158,FAM47E-STBD1,FAM47E
chr1	204518842	rs4245739	PIK3C2B,MDM4
chr19	46849806	rs4802307	PPP5C,AC007193.9
chr6	100957344	rs240768	GRIK2
chr5	142441794	rs3776331	NR3C1
chr1	89123443	rs6699417	GBP2,CCBL2
chr10	9049253	rs12413578	GATA3
chr20	57614002	rs151361	SLMO2,NELFCD
chr14	76500303	rs9323624	IFT43
chr2	172680678	rs1400816	HAT1,SLC25A12,AC068039.4
chr22	44325996	rs12483959	PNPLA3,SAMM50
chr21	44445292	rs234720	CBS
chr19	46034558	rs8111589	PPM1N,OPA3
chr3	58556841	rs13315591	FAM107A
chr2	57934055	rs13026414	AC007092.1
chr12	11216315	rs2708377	TAS2R64P,TAS2R14,TAS2R15,TAS2R31,PRR4,TAS2R12,TAS2R67P,TAS2R43,RP11-434C1.1,RP11-434C1.3,RP11-785H5.1,TAS2R20
chr11	102695108	rs495366	WTAPP1,MMP1
chr8	32412359	rs2439312	RP11-1002K11.1
chr15	50873344	rs2414059	SPPL2A,USP50
chr4	159630817	rs8396	PPID,ETFDH,U3
chr15	28530182	rs1667394	HERC2
chr11	71194559	rs3829251	KRTAP5-9,NADSYN1,RP11-660L16.2,RP11-684B2.3,AP002387.1,DHCR7,KRTAP5-10
chr9	98816484	rs1547201	ERCC6L2
chr15	80694922	rs2278702	ARNT2
chr14	92926952	rs10498633	RIN3
chr6	32602269	rs9272219	STK19P,NOTCH4,HLA-DRB1,HLA-DRB6,HLA-DRB5,HLA-DQB1,C4A,HLA-DQB2,HLA-DQB1-AS1,HLA-DQA1,HLA-DMA
chr6	25821770	rs17342717	U91328.19,U91328.22
chr22	30423460	rs12537	ASCC2
chr19	15677710	rs1273516	CYP4F24P
chr4	53757000	rs2898681	DANCR
chr1	182973491	rs10752881	LAMC1,RP11-181K3.4
chr9	108920220	rs10453225	SLC44A1
chr1	155878732	rs670523	GBAP1,PKLR,GBA,HCN3,ARHGEF2,RIT1,RP11-29H23.5,YY1AP1
chr6	150702847	rs670292	IYD
chr11	129698856	rs10894147	NFRKB,TMEM45B
chr9	4834394	rs457287	RCL1
chr9	123162666	rs12379034	CDK5RAP2
chr4	8503359	rs1949733	ACOX3,RP11-689P11.2,RP11-689P11.3,TRMT44
chr11	14915310	rs2060793	COPB1,RRAS2
chr17	46123004	rs72823592	MRPL10,RP11-6N17.10,COPZ2,RP11-6N17.6,SNX11,RP11-6N17.9,RP5-890E16.2,LRRC46,CDK5RAP3,OSBPL7,PNPO
chr20	57587771	rs4812048	NELFCD,GNAS
chr6	31837066	rs11966200	VARS2,PSORS1C2,STK19P,LY6G5C,HCG22
chr3	156470955	rs13068223	x rs884272
chr15	75125645	rs6495122	ULK3,SCAMP5,SCAMP2,CSK,PPCDC,MPI
chr15	72169466	rs12050794	MYO9A
chr22	51017353	rs5770917	CPT1B,ARSA,CHKB,CTA-384D8.36
chr16	9213880	rs3743832	RP11-473I1.10
chr9	139121740	rs12338076	QSOX2
chr10	96035980	rs11187837	PLCE1-AS1
chr1	93009438	rs7515577	FAM69A,EVI5
chr10	3155173	rs7896691	PITRM1,PFKP
chr10	60082668	rs16912145	IPMK,CISD1
chr4	38792524	rs4543123	FAM114A1,TLR1,TLR6
chr12	56470625	rs11171739	RPS26,AC034102.1,RDH16,SUOX,RAB5B
chr6	51674161	rs1326589	PKHD1
chr8	104573789	rs75686122	RP11-1C8.7,RP11-1C8.4
chr14	62185295	rs8005745	RP11-47I22.3
chr20	4680251	rs1799990	PRNP
chr11	130718630	rs10791097	RP11-890B15.3,SNX19
chr2	120748571	rs11685222	TMEM177
chr2	135837906	rs7570971	DARS,MCM6,UBXN4
chr5	115540573	rs7709377	COMMD10
chr22	32049917	rs9621305	SFI1
chr2	181996045	rs13010713	UBE2E3
chr1	196701051	rs380390	CFHR1
chr10	22847439	rs7094131	PIP4K2A
chr12	52381026	rs2252518	RP11-923I11.4
chr2	219151218	rs2382817	RP11-378A13.1,ARPC2,PNKD,TMBIM1,GPBAR1
chr2	190678545	rs5743030	ASNSD1
chr6	35034800	rs17609940	UHRF1BP1
chr10	118827560	rs7078160	KIAA1598
chr11	58060192	rs12289961	AP000445.2,AP000445.1
chr1	203766331	rs4951011	ZC3H11A
chr7	50664922	rs12540874	FIGNL1
chr5	127716567	rs17608902	FBN2
chr2	113832312	rs6761276	IL36A,IL1RN,IL36RN,IL36B,PSD4
chr11	18323517	rs4353250	HPS5,GTF2H1,LDHA
chr11	112456221	rs7105881	RP11-356J5.12
chr9	136187163	rs493014	SURF1,ABO,MED22,SURF6
chr6	31472720	rs2855812	STK19P,PSORS1C1,CYP21A2,C4A,MICB,CYP21A1P
chr2	208494234	rs2952768	RP11-801F7.1,CCNYL1,AC079767.4,METTL21A
chr1	169995802	rs1541160	C1orf112,KIFAP3
chr6	134214525	rs12190287	TCF21
chr11	93166731	rs2658782	CCDC67,SMCO4
chr3	253919	rs11917787	CHL1-AS2
chr8	120647929	rs7007970	DSCC1
chr11	130273230	rs11222084	RP11-121M22.1
chr7	136584363	rs1364402	CHRM2
chr5	53875982	rs1122401	SNX18
chr1	95697529	rs6671200	RP11-57H12.5,RP4-639F20.1,RWDD3,RP11-57H12.3
chr6	158607473	rs4560672	GTF2H5,SYNJ2
chr20	2755488	rs6138892	CPXM1,VPS16
chr11	118611781	rs10892279	TREH,AP002954.6
chr12	123457619	rs7296418	MPHOSPH9,RP11-282O18.3,OGFOD2,ARL6IP4,PITPNM2,ABCB9,CDK2AP1
chr2	40181517	rs75847378	SLC8A1-AS1
chr19	49208865	rs504963	RASIP1,SEC1P,NTN5,MAMSTR,IZUMO1,FUT2,FAM83E
chr4	75224590	rs1350666	EREG
chr10	114773927	rs7904519	TCF7L2
chr1	204516025	rs2290854	PIK3C2B,MDM4,LRRN2
chr13	24293859	rs753955	MIPEP
chr7	106409452	rs17398575	PRKAR2B,CTB-30L5.1
chr7	107973297	rs6975557	NRCAM
chr20	57469073	rs6026584	RP1-309F20.4
chr3	120236329	rs9289146	RP11-359H3.1
chr10	101930409	rs11595238	SEC31B
chr2	48649705	rs7565792	PPP1R21,FOXN2
chr18	19261413	rs11662721	ABHD3,ESCO1
chr3	52815905	rs2710323	GNL3,NEK4,RP5-966M1.6,GLYCTK-AS1,GLYCTK,ITIH4-AS1,PBRM1,NT5DC2,MUSTN1
chr3	47544003	rs17784882	PTPN23,KIF9,ELP6,CCDC12,SCAP,RP11-708J19.2,NBEAL2
chr6	29973925	rs4313034	HLA-K,HLA-J,ZNRD1,HLA-H,HCG4P5,HLA-A,ZFP57,RNF39,DDX39BP2,HLA-W
chr3	67531388	rs6792584	SUCLG2,RP11-81N13.1
chr11	108175462	rs1801516	ACAT1
chr3	186570453	rs17366568	ADIPOQ
chr10	81694950	rs1923539	SFTPD,RP11-479O17.10
chr1	180962282	rs1411478	RP11-46A10.4,KIAA1614
chr22	41042091	rs12159200	ADSL,XPNPEP3
chr2	31464385	rs649729	EHD3
chr3	135950921	rs511154	PCCB
chr12	56938383	rs2657888	RBMS2
chr8	124185970	rs6988636	FAM83A,FAM83A-AS1,RP11-539E17.5
chr5	131829297	rs2549003	AC116366.6,AC004041.2,C5orf56,RAD50
chr6	31221668	rs3095254	HCG27,CCHCR1,XXbac-BPG248L24.12,HLA-L,HLA-C,PSORS1C3,PSORS1C2,PSORS1C1,XXbac-BPG299F13.17,TCF19
chr22	32867528	rs9609565	FBXO7
chr12	56863770	rs2657880	RP11-977G19.11,SPRYD4,RBMS2
chr15	67442596	rs17293632	SMAD3
chr11	73036481	rs2027760	RP11-800A3.7,ARHGEF17
chr6	160402705	rs6917747	RP11-288H12.3,IGF2R,RP11-288H12.4
chr3	12551807	rs6766510	TSEN2
chr9	100740124	rs4743150	C9orf156,NANS
chr9	15296034	rs643531	TTC39B
chr8	119923873	rs4355801	COLEC10
chr6	31883679	rs9267673	STK19P,NOTCH4,TNXB,TNXA,FKBPL,HLA-DOB,RNF5,MICB
chr17	47445751	rs2411984	ZNF652
chr11	124821575	rs4408325	CCDC15,AP001007.1
chr19	41281016	rs2233152	ITPKC
chr17	79218714	rs2659005	SLC38A10,C17orf89,AZI1
chr6	31620520	rs3117582	LY6G6C,PSORS1C2,STK19,XXbac-BPG248L24.13,HLA-DRB6,PSORS1C1,HLA-C,CYP21A2,FLOT1,APOM,STK19P,TNXA,NOTCH4,LINC00243,C4A,C4B,CCHCR1,RNF5,MICB,CYP21A1P
chr2	230522398	rs1861612	DNER
chr1	4444539	rs239339	RP5-1166F10.1
chr11	22829757	rs7111546	SVIP,GAS2
chr1	151895093	rs10788819	THEM4
chr11	601785	rs2396545	PTDSS2,IRF7,RP11-496I9.1,TMEM80,HRAS,DEAF1,RP11-754B17.1,CDHR5,RNH1,DRD4
chr1	151882856	rs10788817	KRT8P28,S100A10,THEM4,NBPF18P
chr1	31883925	rs4478858	RP11-490K7.4,FABP3,SERINC2
chr5	77630854	rs6881634	LHFPL2,SCAMP1
chr6	31241109	rs13191343	XXbac-BPG248L24.12,XXbac-BPG248L24.10,PSORS1C1,PSORS1C2,WASF5P,MICB,XXbac-BPG181B23.7
chr8	101919321	rs931812	YWHAZ
chr18	46959500	rs9967417	DYM
chr17	65898809	rs7216064	SH3GL1P3,LINC00674,LRRC37A16P,AC145343.2
chr2	233379941	rs1656404	PRSS56,CHRND
chr19	17420289	rs2303745	MRPL34
chr12	117002658	rs2089222	LINC00173
chr10	105677897	rs4387287	GSTO2,OBFC1
chr6	31155785	rs1265181	CCHCR1,PSORS1C1,HLA-C,VARS2,XXbac-BPG299F13.17,POU5F1,C4A,C4B,SFTA2,WASF5P,RNF5,CYP21A1P
chr8	86268313	rs1532423	LRRCC1,CA13
chr11	46052575	rs16938437	GYLTL1B,SLC35C1
chr15	38838264	rs8035957	RP11-102L12.2,RP11-275I4.2,RASGRP1
chr1	47179310	rs10789491	MOB3C,MKNK1,EFCAB14
chr11	3036324	rs739401	CARS,NAP1L4
chr7	56097265	rs4948102	SUMF2,GBAS,CCT6A
chr15	48597514	rs964611	RP11-154J22.1,MYEF2,SLC12A1,RP11-605F22.1,RP11-605F22.2,DUT
chr4	110800097	rs6847149	GAR1
chr11	107481518	rs10431058	ELMOD1
chr15	30898332	rs143536437	CTD-3092A11.2,ULK4P3,GOLGA8R,RP11-932O9.7,RP11-382B18.3,GOLGA8H,ULK4P2,ARHGAP11B,RP11-932O9.9,CHRFAM7A
chr15	68036852	rs12593813	MAP2K5,SKOR1
chr4	102432702	rs890448	AP001816.1
chr6	25772047	rs4712972	TRIM38,BTN3A2
chr19	44970935	rs644148	CTC-512J12.4,ZNF285B,ZNF180
chr1	235600129	rs6429082	TBCE
chr11	34780936	rs10466455	APIP
chr16	56725173	rs8064100	MT1X,RP11-343H19.2
chr4	79280693	rs1268789	FRAS1
chr20	4677092	rs6107516	PRNP
chr8	144872411	rs4875053	SCRIB,FAM83H-AS1,PUF60,FAM83H,RP11-429J17.8
chr3	128038373	rs10934853	EEFSEC,RUVBL1
chr17	56369849	rs12940923	BZRAP1-AS1,RNU1-60P,BZRAP1
chr2	61136129	rs13031237	PUS10
chr15	62312840	rs4143844	RP11-643M14.1
chr4	95514609	rs12500426	PDLIM5
chr21	43286352	rs2839398	PRDM15
chr11	47440758	rs2293579	MADD,C1QTNF4,CELF1,RP11-750H9.5
chr19	49233406	rs281408	IZUMO1,RASIP1,FUT2,MAMSTR,NTN5
chr22	42218856	rs7364180	SMDT1,NDUFA6,ACO2
chr5	146320823	rs1864982	PPP2R2B
chr3	17047032	rs4452313	PLCL2
chr3	42909160	rs3919627	RP11-141M3.5
chr7	98021211	rs9649213	BRI3,TECPR1,BAIAP2L1
chr6	118578043	rs89107	SSXP10
chr17	38143548	rs4065321	GSDMA,MED24
chr10	124215315	rs3750848	ARMS2,HTRA1,PLEKHA1
chr6	160071159	rs2842992	MRPL18,ACAT2,RP3-393E18.2
chr2	204249399	rs11675251	CARF,ICA1L
chr11	18419806	rs2896526	RP11-613F22.5,SAA1,LDHAL6A
chr14	65475540	rs4466998	RAB15,CHURC1
chr20	44545048	rs4810479	NEURL2,PLTP
chr11	118486067	rs11603023	AP002954.6,DDX6,AP002954.4,PHLDB1
chr21	18046232	rs2823962	AP000473.8
chr11	27505677	rs10835187	BDNF-AS,LIN7C,BDNF
chr22	25875265	rs1930961	CTA-390C10.10,CTA-246H3.12,CTA-407F11.6,ADRBK2,CRYBB2P1
chr11	59838621	rs474951	MS4A6A
chr20	12962718	rs364585	SPTLC3
chr12	1856953	rs12230440	CACNA2D4
chr12	10471050	rs12303914	KLRD1
chr19	52601399	rs11666341	ZNF432
chr19	45326768	rs1871045	PVRL2
chr11	34764479	rs1355223	PDHX,APIP
chr14	103563195	rs8017161	RP11-736N17.8
chr4	106106353	rs10010325	PPA2
chr19	33599127	rs10416218	GPATCH1,RHPN2
chr5	39058356	rs13160161	OSMR
chr16	10183087	rs1463132	GRIN2A,RP11-895K13.2
chr6	32165444	rs2071278	HLA-DRB5,HLA-C,CYP21A2,CYP21A1P,NOTCH4,C4A,C4B,HLA-DQB2,WASF5P,RNF5,MICB,HLA-DMA
chr6	32171683	rs2071277	NOTCH4,HLA-DRB1,RNF5,C4A,HLA-DRB5
chr2	204272090	rs1376877	CARF,ICA1L
chr2	27730940	rs1260326	AC074117.10,KRTCAP3,SNX17,NRBP1,FNDC4
chr10	72462994	rs17600642	ADAMTS14
chr22	30225973	rs73394838	ASCC2
chr19	13010520	rs8012	SYCE2,AD000092.3,GCDH
chr22	30581722	rs5753037	UQCR10,ASCC2,MTMR3,CTA-85E5.10
chr3	38715300	rs6599234	SCN5A
chr6	170113244	rs7762018	WDR27,ERMARD
chr10	5670275	rs2386661	ASB13
chr4	5930033	rs4333127	CRMP1
chr10	101861435	rs11597390	RP11-316M21.6,CWF19L1,BLOC1S2,DNMBP
chr22	42392811	rs1062753	SMDT1,WBP2NL,CTA-989H11.1,CYP2D6,Z83851.4,CYP2D8P1,NDUFA6-AS1,NAGA,SLC25A5P1,SEPT3
chr1	178515312	rs4650994	TEX35
chr11	17160148	rs4356203	NCR3LG1,KCNJ11,OR7E14P,RP1-239B22.5,NUCB2
chr7	37436854	rs11984075	ELMO1
chr6	32666295	rs9275319	HLA-DRB1,HLA-DQB1,HLA-DOB,HLA-DQB1-AS1,HLA-DQA1,HLA-DQA2
chr5	38955796	rs2043112	OSMR
chr3	133494354	rs1049296	TF,SRPRB
chr2	43806918	rs10495903	PLEKHH2
chr6	151901802	rs4869739	CCDC170
chr22	21922904	rs2266959	CCDC116,KB-1440D3.14,UBE2L3
chr11	72433098	rs1552224	ARAP1
chr14	104509076	rs11622475	C14orf2,TDRD9
chr10	5161955	rs1937920	AKR1C5P,AKR1CL1
chr1	109817192	rs7528419	SORT1,PSRC1,CELSR2
chr8	10260553	rs1962073	AF131215.2,AF131215.9
chr19	49228272	rs2287921	RASIP1,SEC1P,NTN5,MAMSTR,IZUMO1,FUT2,FAM83E
chr4	109046960	rs956237	RP11-286E11.2,CYP2U1
chr17	43925297	rs17690703	CRHR1-IT1,FAM215B,RP11-798G7.8,RP11-669E14.6,RP11-669E14.4,LRRC37A2,LRRC37A4P,RP11-798G7.5,RP11-707O23.5,DND1P1,FMNL1,NSF,ARHGAP27,LRRC37A,KANSL1-AS1,PLEKHM1,RPS26P8,WNT3,MAPT-AS1,MAPT,CRHR1,RP11-259G18.2,RP11-259G18.3,RP11-259G18.1
chr1	162085685	rs10494366	NOS1AP
chr3	5188246	rs11918654	ARL8B
chr6	35404354	rs2206030	SCUBE3,RPL10A,TCP11,ZNF76
chr3	133410661	rs1867504	TF,SRPRB,TFP1
chr5	141445980	rs6867913	NDFIP1
chr6	32071017	rs3117181	HCG27,SNORD48,XXbac-BPG248L24.12,HLA-C,CYP21A2,HLA-DRB1,HLA-DRB6,HLA-DRB5,NOTCH4,XXbac-BPG254F23.6,HLA-DQB1,XXbac-BPG300A18.13,HLA-DOB,HLA-DQB2,PRRT1,HLA-DQB1-AS1,HLA-DQA1,DDAH2,HLA-DQA2,C4A
chr6	32560859	rs28366298	HCG23,HLA-DRB1,HLA-DRB6,XXbac-BPG254F23.6,HLA-DQB1,HLA-DQB2,HLA-DQB1-AS1,HLA-DQA1,HLA-DQA2
chr17	45835278	rs11651000	TBKBP1
chr17	56847945	rs9303401	CTD-2200P10.1,TRIM37,SKA2,RAD51C,U3
chr5	112996654	rs17135859	YTHDC2
chr4	100539896	rs1032355	MTTP,TRMT10A
chr21	41221256	rs2837253	IGSF5,PCP4
chr19	10798904	rs2569507	SLC44A2
chr1	205244953	rs1172130	DSTYK,TMEM81,CNTN2,TMCC2
chr18	67530439	rs727088	CD226
chr11	112051169	rs2115763	RPS12P21,BCO2
chr4	82165790	rs994014	PRKG2
chr6	32675470	rs12525220	HLA-DPB1,HLA-DQA1
chr11	16917219	rs11024074	PLEKHA7
chr6	32383108	rs9268528	HLA-DQB1-AS1,HLA-DRB1,PRRT1,XXbac-BPG254F23.6,HLA-DQB1,HLA-DQB2,ATF6B,HLA-DQA1,HLA-DQA2
chr2	234173503	rs12994997	ATG16L1
chr17	38040763	rs2872507	PGAP3,ORMDL3,GSDMA,GSDMB,RP11-387H17.4,ZPBP2
chr1	99348836	rs11166135	LPPR5
chr12	90013089	rs2681492	ATP2B1,RP11-981P6.1
chr19	19789528	rs2304130	MEF2B
chr11	35280852	rs10768122	RP1-68D18.3
chr5	75920972	rs457717	F2RL2
chr17	54778817	rs227724	NOG
chr20	37690464	rs926392	DHX35,FAM83D
chr16	55604128	rs6499766	LPCAT2
chr20	3756597	rs13043330	CDC25B,CENPB
chr1	219651133	rs12022722	RP11-392O17.1
chr11	48207259	rs11039571	SLC39A13,ACP2,FNBP4
chr6	25776949	rs11754288	U91328.19,RP11-457M11.5,SLC17A1,SLC17A3
chr10	134295815	rs73389468	INPP5A
chr1	169099037	rs10919070	NME7,ATP1B1
chr1	169099483	rs10919071	NME7,ATP1B1
chr3	52821011	rs1042779	GNL3,NEK4,RP5-966M1.6,GLYCTK-AS1,GLYCTK,ITIH4-AS1,PBRM1,TMEM110,NT5DC2,MUSTN1
chr10	82254047	rs6586030	FAM213A,RP11-137H2.6
chr6	31360255	rs7751505	Y_RNA,MICB,MICA,XXbac-BPG181B23.7
chr12	56740682	rs2066807	PAN2,STAT2,IL23A,RP11-977G19.11,CNPY2,SLC39A5
chr12	56737973	rs2066808	RP11-977G19.11,CNPY2,IL23A,STAT2
chr1	10694907	rs61776290	PGD
chr10	72332440	rs10999409	ADAMTS14
chr12	56070668	rs55874825	ITGA7,CD63,METTL7B,RP11-644F5.11
chr6	42925803	rs9296404	PPP2R5D,CNPY3,GNMT,RP3-475N16.1,PEX6
chr1	10385471	rs17401966	PGD,KIF1B
chr16	89448663	rs3096299	CDK10,AC137932.6
chr4	77398015	rs10032549	CCDC158,FAM47E-STBD1
chr13	99111209	rs3783006	FARP1-AS1,STK24,FARP1
chr1	155927752	rs2364403	SYT11,ARHGEF2,RIT1,GBA
chr11	116611733	rs9326246	RP11-109L13.1
chr1	67601132	rs11209003	C1orf141
chr8	66851731	rs4601292	MTFR1
chr2	66756976	rs3891585	MEIS1
chr17	38074031	rs9303280	PGAP3,PPP1R1B,ORMDL3,GSDMA,GSDMB,RP11-387H17.4,ZPBP2
chr11	69009114	rs11228583	RP11-554A11.9
chr5	153865729	rs6580083	SAP30L
chr1	244176424	rs476141	RP11-261C10.5
chr16	30482494	rs11150589	RP11-231C14.4
chr5	457261	rs11749327	EXOC3,C5orf55,CTD-2228K2.7,CTD-2228K2.5
chr6	32308908	rs9469099	HLA-DQB1,HLA-DQA1
chr11	47557871	rs10838725	C1QTNF4,CELF1,FNBP4
chr2	200715388	rs2949006	AC073043.1,FTCDNL1,C2orf69
chr8	97263418	rs7814319	MTERFD1
chr11	65656564	rs2231884	SNX32,FIBP,RNASEH2C,CTSW
chr2	202162811	rs13016963	CASP10,ALS2CR12,CASP8
chr12	121424861	rs7310409	MLEC
chr4	106084778	rs9790517	PPA2
chr10	105675946	rs9419958	GSTO2,OBFC1,RP11-541N10.3
chr22	41587556	rs9607782	MEI1,L3MBTL2
chr7	149289464	rs354033	ZNF767
chr2	159899489	rs7582141	TANC1
chr19	49214274	rs281379	RASIP1,SEC1P,NTN5,MAMSTR,IZUMO1,FUT2,FAM83E
chr15	56736478	rs6493858	RFX7,TEX9
chr9	135776034	rs1076160	AK8
chr4	142142729	rs17007017	ZNF330
chr6	159646333	rs365302	FNDC1,RP11-13P5.2
chr7	92236829	rs4272	GATAD1
chr1	196646176	rs1329424	CFHR3,CFHR1
chr12	129475939	rs643473	NLRP9P
chr1	47347427	rs6663731	CYP4A11,RP11-346M5.1
chr6	41154650	rs9381040	ADCY10P1,NFYA
chr16	68326200	rs6499165	SLC7A6,PLA2G15,NFATC3,PRMT7
chr3	133537067	rs1534166	TF
chr6	36922684	rs1405069	RP1-90K10.4
chr10	81735981	rs3923564	SFTPD,RP11-479O17.10
chr6	41127972	rs7748513	TREM1
chr4	17221233	rs12643440	RP11-576E20.1
chr3	182760073	rs10513789	MCCC1-AS1,MCCC1
chr14	101159416	rs7149242	MEG8
chr5	131590534	rs7727544	PDLIM4,SLC22A4,SLC22A5,AC034220.3,P4HA2,AC116366.6,AC063976.7,P4HA2-AS1
chr19	58249643	rs12973620	CTD-2583A14.8,ZNF586
chr2	26667130	rs3795958	GPR113
chr1	157669278	rs3761959	RP11-367J7.3,FCRL3
chr17	33331575	rs1052536	RFFL,CCT6B,RP5-837J1.2,LIG3
chr4	10036339	rs3733585	RP11-448G15.1,SLC2A9
chr5	134901156	rs10045413	RP11-119J18.1
chr2	61224259	rs10181042	AHSA2,AC016747.3,RP11-493E12.1
chr9	96858411	rs6479527	RP11-231K24.2
chr16	15130351	rs1741	RRN3,NTAN1,RP11-72I8.1,NPIPA5
chr11	118574675	rs494459	AP002954.6,AP002954.4,TREH
chr14	24954002	rs2877649	SDR39U1
chr11	126281897	rs4937126	ST3GAL4
chr19	49209010	rs503279	RASIP1,SEC1P,NTN5,MAMSTR,IZUMO1,FUT2,FAM83E
chr1	40069939	rs3916164	PABPC4,OXCT2P1,BMP8A,RP11-69E11.4
chr20	44576502	rs7679	PLTP
chr10	104050006	rs2485376	PITX3
chr7	42036837	rs846271	GLI3
chr19	53384185	rs6509701	CTD-2331H12.5,ZNF468
chr19	49206985	rs602662	RASIP1,SEC1P,NTN5,MAMSTR,IZUMO1,FUT2
chr20	22672420	rs6137726	LINC00261,RP4-788L20.3,FOXA2
chr1	209334217	rs4382726	RP11-385M4.1,RP11-385M4.3
chr2	207121782	rs2058710	GPR1
chr10	5009759	rs2904804	AKR1C2,AKR1C1,RP11-499O7.7
chr5	172664163	rs6882776	NKX2-5
chr3	34212166	rs6781182	AC123023.1
chr15	48633153	rs11637235	RP11-605F22.1,SLC12A1,RP11-605F22.2,DUT,MYEF2
chr1	161472158	rs10800309	FCGR2C
chr15	33597076	rs2676071	RP11-489D6.2
chr10	64445564	rs10761659	ADO
chr16	31334236	rs11150610	KAT8,ITGAX,HSD3B7,PYDC1
chr12	111155531	rs11065706	ATP2A2,IFT81,ARPC3,RAD9B,VPS29,GPN3
chr2	74202578	rs4852324	DGUOK-AS1
chr6	149834574	rs9373594	LRP11,RP11-350J20.9,RAET1G,PCMT1,NUP43,RP11-350J20.5,ZC3H12D,GINM1
chr6	32578082	rs674313	HCG23,HLA-DRB1,HLA-DRB6,HLA-DRB5,HLA-DQB1,C4A,HLA-DQB2,HLA-DQB1-AS1,HLA-DQA1,HLA-DQA2,CYP21A1P
chr12	53727955	rs2016266	ESPL1,PFDN5,SP7
chr6	31327701	rs9378249	Y_RNA,PSORS1C3,POU5F1,MICA
chr6	142767633	rs3748069	GPR126
chr17	78591111	rs7503807	RPTOR,CTD-2561B21.4,NPTX1
chr12	121405126	rs2251468	MLEC,SPPL3,ACADS
chr12	122625992	rs7953704	AC156455.1,MLXIP
chr7	55922323	rs7786410	CHCHD2,PSPHP1
chr6	27278020	rs16897515	ZNF391,AL022393.7,BTN3A2,PRSS16
chr12	90060586	rs17249754	ATP2B1,RP11-981P6.1
chr6	130550063	rs10447419	TMEM200A
chr6	32383050	rs4959027	TAP2,CYP21A2,HLA-DRB1,PRRT1,XXbac-BPG254F23.6,HLA-DQB1,XXbac-BPG300A18.13,HLA-DQB1-AS1,HLA-DRB5,HLA-DQA1,HLA-DQA2
chr2	204734487	rs231779	CTLA4
chr8	67381268	rs10112574	C8orf46,ADHFE1
chr2	70697667	rs3771514	TGFA
chr6	1573613	rs2338	RP11-157J24.2
chr15	42984288	rs16957063	CCNDBP1
chr1	145645606	rs12744221	ANKRD35,PIAS3,NUDT17,CD160
chr1	92554283	rs34856868	EVI5
chr7	99163951	rs11974702	GS1-259H13.2,ARPC1B,CPSF4,ZKSCAN5
chr6	32257566	rs926070	HLA-DRB1,PRRT1,HLA-DRB5,HLA-DQB1,HLA-DQB1-AS1,HLA-DQA1,HLA-DQA2
chr7	50355207	rs6421315	IKZF1
chr16	11238783	rs2903692	DEXI,RP11-876N24.4
chr15	89119104	rs17776563	DET1,ISG20
chr19	17392894	rs8100241	MRPL34,ABHD8,OCEL1
chr6	134196674	rs12524865	TCF21
chr6	159465977	rs1738074	RP1-111C20.4
chr8	71386904	rs10091374	RP11-333A23.4
chr1	112437344	rs2798334	KCND3
chr13	33147052	rs718444	N4BP2L2,SNORA16
chr15	84706461	rs950169	RP11-182J1.10,RN7SL417P,UBE2Q2P1,AC103965.1,RP11-182J1.16,GOLGA6L5,RP11-671M22.6,NMB,RP11-671M22.4,CSPG4P11,EFTUD1P1,LINC00933,WDR73,RP11-182J1.14
chr20	44749251	rs4239702	CD40
chr1	113216543	rs2932538	RP4-671G15.2,ST7L,CAPZA1
chr6	118993632	rs11756438	SSXP10
chr7	150529449	rs17173637	AOC1,TMEM176A,TMEM176B
chr20	10969030	rs1327235	C20orf187
chr7	137074844	rs3735025	PTN,AC078842.3
chr19	1207238	rs3764640	STK11
chr15	75334184	rs2120019	PPCDC,SCAMP5
chr7	136642634	rs2350782	KRT8P51
chr10	100148176	rs2147896	HPS1,PYROXD2
chr7	128580680	rs3807306	IRF5
chr11	78048524	rs2063730	NARS2
chr2	242502956	rs12479254	ATG4B,BOK
chr6	30179422	rs2844775	HLA-K,HLA-J,HCG4P11,HCG4P5,HLA-G,TRIM31,TRIM31-AS1,HLA-F,TRIM26,VARS2,HLA-H,IFITM4P,HLA-V,TRIM40
chr19	1056492	rs3752246	POLR2E,ABCA7,HMHA1
chr3	38593393	rs12053903	SNORA6
chr10	126426148	rs2629540	METTL10,FAM53B
chr10	97395962	rs56322409	TCTN3,ALDH18A1,RP11-429G19.3
chr8	122697132	rs3870371	HAS2
chr10	105884116	rs10883969	GSTO2,WDR96
chr5	96124330	rs30187	ERAP2,ERAP1,CTD-2260A17.3,CTD-2260A17.1
chr14	77684670	rs4467006	TMEM63C
chr6	28776117	rs4324798	AL022393.7,OR2B8P,RP5-874C20.3,RP1-265C24.5,ZFP57,HIST1H4J,OR2B7P
chr2	218296508	rs16857609	DIRC3
chr5	179731014	rs6879260	CTB-129O4.1,MAPK9
chr3	49701983	rs9858542	RBM6,NICN1,WDR6,CDHR4,MST1,NICN1-AS1,FAM212A,GPX1,UBA7,RN7SL217P,APEH,RNF123,AMT,KLHDC8B
chr6	127600630	rs2180341	ECHDC1
chr9	136149399	rs507666	ABO
chr1	55107019	rs1368882	MROH7
chr6	28020820	rs172166	OR2B7P,AL022393.7,OR1F12,OR2B8P,RP5-874C20.3,IQCB2P,ZNF165,ZKSCAN4,RP1-265C24.5,ZKSCAN3,ZSCAN12P1,RP1-313I6.12,ZNF192P2,ZNF192P1,ZSCAN31,ZSCAN23
chr2	40662546	rs4629203	SLC8A1,SLC8A1-AS1
chr21	16812552	rs1736020	AP001172.2,AJ006998.2
chr1	120451190	rs3897478	RP5-1042I8.7,NOTCH2
chr19	10226052	rs2305795	C19orf66,ANGPTL6,P2RY11,EIF3G
chr11	116782974	rs11216185	PCSK7
chr14	88515949	rs1372356	GPR65,GALC
chr2	198164530	rs1896857	ANKRD44,SF3B1,AC013264.2,PLCL1
chr16	89708096	rs154657	VPS9D1-AS1,CDK10,SPATA33,RP11-368I7.4,FANCA,CHMP1A
chr13	100818092	rs2184971	GGACT
chr5	80406566	rs138206701	DHFR,ANKRD34B
chr20	37453194	rs6065094	ACTR5
chr2	102879464	rs10189629	IL18R1,IL1RL1
chr10	104623578	rs9527	RP11-724N1.1,NT5C2,TMEM180,SFXN2,MIR1307,AS3MT
chr18	73462854	rs1943199	RP11-704C2.1
chr19	54792761	rs386000	LILRA3,LILRB2
chr7	2759795	rs798554	GNA12
chr3	74627703	rs13073838	CNTN3
chr11	61655305	rs1000778	FADS2
chr17	42193185	rs228769	HDAC5,ASB16-AS1,ASB16
chr17	79682051	rs3204270	TSPAN10,ARL16
chr6	32363955	rs2076529	HLA-DRA,HLA-DRB6,XXbac-BPG300A18.13,HLA-DQB1-AS1,XXbac-BPG254F23.6,HLA-DQA2
chr7	5880377	rs308097	ZNF815P
chr2	44135314	rs13387221	LRPPRC
chr10	90771829	rs2234978	ACTA2,FAS,ACTA2-AS1,RP11-399O19.9
chr1	165736880	rs7518099	TMCO1,ALDH9A1,RP11-466F5.8
chr17	47080431	rs1994969	IGF2BP1
chr12	123575742	rs1727307	MPHOSPH9,RP11-282O18.3,C12orf65,OGFOD2,ARL6IP4,PITPNM2,ABCB9,CDK2AP1
chr19	3251219	rs17764205	NCLN
chr17	43216281	rs4986172	HEXIM1,DCAKD,NMT1,ACBD4
chr5	594083	rs11739663	CTD-2589H19.6,CTD-2228K2.7,CEP72,AC026740.1,SLC9A3
chr13	79238925	rs4304924	POU4F1,RP11-52L5.6
chr5	78316476	rs921943	BHMT2
chr2	179738269	rs11693319	CCDC141
chr5	112242968	rs469727	REEP5,CTC-487M23.5
chr6	32384721	rs9268542	HLA-DQB1-AS1,HLA-DRB1,PRRT1,XXbac-BPG254F23.6,HLA-DQB1,XXbac-BPG300A18.13,HLA-DQB2,ATF6B,HLA-DQA1,HLA-DQA2,CYP21A1P
chr15	58244032	rs12907038	ALDH1A2
chr6	31440669	rs3828890	CCHCR1,MICA,XXbac-BPG181B23.7
chr6	167533062	rs1854853	AL133458.1,RNASET2
chr6	32429643	rs9268853	HLA-DRB1,HLA-DRB6,XXbac-BPG254F23.6,HLA-DQB1,HLA-DQB2,HLA-DQB1-AS1,HLA-DQA1,HLA-DQA2
chr6	32341353	rs9268402	HLA-DRA,HLA-DRB1,HLA-DRB6,HLA-DQB1,HLA-DQB1-AS1,XXbac-BPG254F23.6,HLA-DQA2
chr2	166578114	rs6726821	GALNT3
chr3	44333324	rs13323323	ZNF501,ZNF197,ZNF502,CLEC3B,TCAIM
chr9	95559505	rs10992471	OGN,IPPK,NOL8,CENPP
chr2	27715416	rs2303369	AC074117.10,PPM1G,FNDC4,SNX17,KRTCAP3,SLC5A6,NRBP1,CAD
chr17	40570772	rs11871801	CNTNAP1,CTD-3193K9.3,NAGLU,TUBG2,RP11-400F19.8
chr3	36862980	rs4624519	LRRFIP2
chr4	74857708	rs2472649	PF4V1,CXCL5
chr7	92764982	rs1133906	SAMD9L
chr18	10737779	rs8086028	RP11-21G15.1
chr1	21654735	rs213032	NBPF3
chr12	9855958	rs11052552	RP13-735L24.1,RP11-726G1.1,RP11-599J14.2,CLECL1,RP11-75L1.2
chr10	105966404	rs515910	GSTO2,WDR96
chr1	35908451	rs2275247	KIAA0319L,TFAP2E
chr4	852313	rs1564282	DGKQ,GAK
chr2	64349202	rs7604693	WDPCP,MDH1
chr1	56359813	rs6684428	RP11-90C4.2
chr6	105364421	rs11156429	LINC00577
chr2	232126290	rs9677476	B3GNT7,RP11-223I10.1,AC017104.6,HTR2B,C2orf72,ARMC9
chr1	20171860	rs6426833	OTUD3
chr1	1005806	rs3934834	C1orf159
chr6	101395407	rs11969893	ASCC3,GRIK2
chr2	189718962	rs2675399	DIRC1,GULP1
chr1	201081943	rs2281845	RP11-567E21.3,IGFN1,ASCL5
chr6	142655801	rs7741741	GPR126
chr11	8639200	rs4929923	STK33,TRIM66
chr5	176784512	rs4075958	F12,RGS14,FGFR4
chr17	29164023	rs3764419	ATAD5,AC006050.2
chr6	25820439	rs17270561	HIST1H2BA,TRIM38,U91328.19,U91328.22
chr11	47441513	rs10838708	LRP4-AS1,MTCH2,LRP4,C1QTNF4,RAPSN,C11orf49,MYBPC3,PSMC3
chr17	26601133	rs2006933	PYY2
chr16	12077632	rs12922317	RP11-166B2.1,RP11-166B2.7
chr11	113296619	rs1079596	TTC12
chr8	142466821	rs11777747	MROH5
chr15	78783277	rs11858836	RP11-160C18.2,CHRNA5,RP11-650L12.2,CHRNA3
chr5	138861146	rs7447927	SLC23A1,TMEM173,DNAJC18
chr6	166046483	rs753760	PDE10A
chr2	25187599	rs4665736	DNAJC27,DNAJC27-AS1,RP11-443B20.1,ADCY3
chr16	304803	rs7189020	LA16c-OS12.2,ITFG3,RGS11,Z69890.1,ARHGDIG,NPRL3
chr17	7487108	rs2075230	SNORA48
chr5	131721204	rs274557	PDLIM4,SLC22A4,SLC22A5,AC034220.3,P4HA2,AC116366.6,AC063976.7,P4HA2-AS1
chr9	22034719	rs2151280	RP11-145E5.5
chr2	70368923	rs6708331	PCYOX1,FAM136A,C2orf42
chr1	93401837	rs12745968	FAM69A,EVI5
chr6	25842951	rs1408272	U91328.19,U91328.22
chr11	7708281	rs7932813	CYB5R2
chr3	58370177	rs6445975	RP11-802O23.3,RP11-359I18.5,PXK,RPP14,PDHB,ABHD6
chr6	31258837	rs9468925	HCG27,XXbac-BPG248L24.13,XXbac-BPG248L24.12,XXbac-BPG248L24.10,HLA-C,HLA-B,PSORS1C3,PSORS1C2,VARS2,XXbac-BPG299F13.17,POU5F1,CCHCR1,WASF5P
chr15	90893668	rs6496667	ZNF774,CIB1,IQGAP1
chr1	29345027	rs2985334	MECR,EPB41
chr6	72406319	rs4707930	RIMS1
chr8	30436852	rs10503871	GTF2E2
chr6	35322763	rs7744392	C6orf106,UHRF1BP1,DEF6
chr1	145723645	rs1967017	NUDT17,PDZK1
chr4	15737348	rs4698412	CD38,RP11-115L11.1
chr7	7399404	rs10486158	AC005532.5
chr12	121420260	rs7979473	MLEC
chr10	105033015	rs1712517	MIR1307,CALHM2
chr10	101290301	rs6584283	RP11-129J12.2,RP11-129J12.1
chr11	27583129	rs7481311	LIN7C
chr15	51048602	rs12915708	AP4E1,RP11-507J18.1
chr1	28262409	rs4409675	SMPDL3B,RP1-159A19.4,RPA2
chr19	52084836	rs1543922	FPR2
chr7	7259270	rs12702595	C1GALT1
chr12	47372270	rs2711721	SLC38A4
chr5	109036066	rs4388249	CTC-332L22.1
chr14	60683430	rs216518	PCNXL4
chr13	95874956	rs1926657	ABCC4
chr12	124491529	rs1187415	RP11-380L11.4,DNAH10,RP11-380L11.3,CCDC92,ZNF664
chr9	21747803	rs4636294	MTAP
chr8	98850330	rs11779860	LAPTM4B
chr20	17122593	rs852069	PCSK2
chr20	32738612	rs1015362	MAP1LC3A,PIGU,XPOTP1
chr20	32588095	rs2284378	MAP1LC3A,RALY
chr1	202187176	rs6678914	LGR6
chr20	43371320	rs11696845	RP11-445H22.4,KCNK15,RP11-445H22.3
chr3	141463298	rs16851720	RNF7
chr7	100453208	rs314370	TRIP6,ACHE,SLC12A9,GIGYF1,SRRT
chr13	47238717	rs9590974	LRCH1
chr1	1079198	rs11260603	RP11-465B22.8,TTLL10
chr11	14021639	rs2618516	SPON1
chr11	87876911	rs302668	RAB38
chr2	100825367	rs9653442	AFF3
chr16	68304392	rs8056893	SLC7A6,PLA2G15,NFATC3,PRMT7,DUS2
chr6	135427144	rs9376092	ALDH8A1,HBS1L,CTA-212D2.2
chr20	35809783	rs6031882	RPN2,MROH8
chr22	29929239	rs8135828	RNF215,NIPSNAP1,THOC5
chr5	76530349	rs6885099	CTC-564N23.2,ZBED3,PDE8B,WDR41
chr16	15587497	rs34792	C16orf45,RP11-680G24.5
chr5	150258867	rs11747270	ZNF300P1,IRGM,ZNF300
chr12	49474605	rs12821008	LMBR1L,PRKAG1,TUBA1B,RP11-386G11.10,DDN,RP11-386G11.5,RP11-386G11.3
chr13	50306221	rs3736830	EBPL,SETDB2
chr13	93213476	rs1413191	GPC5-IT1
chr4	88959922	rs2725220	PKD2,SPP1
chr6	135411228	rs9376090	ALDH8A1,HBS1L,CTA-212D2.2
chr8	27442127	rs73229090	CHRNA2
chr20	61854452	rs6011674	BIRC7,NKAIN4
chr19	42521108	rs8099939	RABAC1,GRIK5
chr15	45801035	rs950027	SLC28A2,CTD-2651B20.4,SPATA5L1,CTD-2651B20.3,GATM
chr1	227911883	rs10799445	SNAP47
chr11	64129722	rs538147	AP003774.1,CCDC88B,PPP1R14B,RPS6KA4
chr17	68976415	rs6501431	RP11-238F2.1
chr3	49719729	rs9822268	RBM6,NICN1,WDR6,DOCK3,QRICH1,CDHR4,MST1,NICN1-AS1,FAM212A,GPX1,UBA7,MIR5193,APEH,RNF123,AMT,KLHDC8B
chr6	76556619	rs3798440	SENP6
chr6	31354182	rs6932730	MICB,MICA,XXbac-BPG181B23.7
chr7	72904810	rs17145713	MLXIPL
chr2	106443111	rs12995849	NCK2
chr13	44702869	rs9525916	SMIM2,SMIM2-AS1
chr6	25997458	rs12216125	TRIM38,U91328.21,U91328.19,SLC17A2,U91328.22
chr1	70154441	rs1417437	LRRC7
chr1	152550018	rs4085613	LCE4A,LCE3E,LCE3A,LCE3C,LCE3D,SPRR1B
chr17	73872948	rs1055129	WBP2,GALK1,RP11-552F3.9,MRPL38,UNC13D,FBF1,TRIM47,RP11-552F3.10,TRIM65
chr6	32363215	rs1980493	CYP21A1P,CYP21A2,HLA-DRB6,HLA-DRB5,NOTCH4,C4A,C4B,RNF5,MICB,HLA-DQA2,HLA-DMA
chr6	31018407	rs2517532	CCHCR1,XXbac-BPG248L24.12,HCG22,HLA-B,PSORS1C3,MUC22,POU5F1,SFTA2,TCF19
chr3	119084331	rs17203055	IGSF11
chr11	61597972	rs1535	FADS1,FADS2,TMEM258
chr6	11074347	rs4711171	SYCP2L,ELOVL2-AS1
chr2	61204856	rs7608910	AHSA2,RP11-493E12.1
chr2	192587204	rs11903757	NABP1
chr2	46921285	rs12474201	ATP6V1E2
chr3	16395668	rs690037	DPH3
chr1	26650550	rs11247915	ZNF593,RP11-96L14.7
chr19	7224431	rs7248104	INSR
chr16	309155	rs1122794	ITFG3
chr2	73837955	rs6546857	NAT8,TPRKB,ALMS1,ALMS1P
chr1	73768366	rs12129573	RP4-598G3.1
chr18	21430744	rs7237244	ANKRD29
chr17	39897264	rs6503659	HAP1
chr6	27560587	rs10946940	RP1-153G14.4,AL022393.7,RP1-265C24.5,OR2B8P,RP5-874C20.3,OR1F12,ZKSCAN3,OR2B7P,ZNF192P1,ZSCAN31
chr6	34302869	rs206936	RPS10
chr6	31197514	rs3130941	HCG27,CCHCR1,XXbac-BPG248L24.12,HLA-C,HLA-B,PSORS1C3,PSORS1C2,MUC22,PSORS1C1,XXbac-BPG299F13.17,TCF19,MICA,XXbac-BPG181B23.7
chr21	45615561	rs762421	AIRE
chr11	2322829	rs11022157	TSPAN32,C11orf21
chr16	88528780	rs904790	ZFPM1
chr7	2789880	rs798502	GNA12
chr1	200960307	rs2297909	RP11-168O16.2,KIF21B,C1orf106,MROH3P
chr17	3188012	rs2005290	ASPA
chr10	25224462	rs11014306	PRTFDC1
chr6	47487762	rs10948363	CD2AP,GPR111,RP11-385F7.1
chr20	3776175	rs3761218	CDC25B,CENPB
chr5	44662515	rs4415084	RP11-53O19.1,RP11-53O19.3
chr20	3381549	rs965469	SLC4A11,ITPA,C20orf194
chr1	203155882	rs4950928	MYBPH,CHI3L1
chr19	10397238	rs281437	CTD-2369P2.8,ICAM4,ICAM1
chr14	65502239	rs7155454	RAB15,CHURC1
chr15	67702907	rs7359257	IQCH,MAP2K5
chr6	82794594	rs1538138	RP11-379B8.1
chr20	33867697	rs619865	RP4-614O4.12
chr5	172984114	rs889014	CTB-33O18.1
chr6	86691940	rs1577917	SNHG5,PKMP3,NT5E
chr8	8577379	rs13256369	CLDN23,AC087269.1,CTA-398F10.2
chr1	224538940	rs11579964	CNIH4,RP11-365O16.3
chr7	7268431	rs10259085	C1GALT1
chr1	154426970	rs2228145	IL6R
chr1	17331676	rs3738814	RP1-37C10.3,SDHB,CROCCP4,CROCC,NBPF1,MST1L,PADI2,MST1P2,RP11-108M9.5,ATP13A2,RP11-108M9.4,MFAP2
chr7	72311817	rs2058059	TYW1B
chr11	41852664	rs1484948	RP11-375D13.2
chr8	10334781	rs11782819	RP11-981G7.3,RNU6-729P
chr1	19349281	rs28829049	EMC1
chr8	66624232	rs10504390	CTD-3025N20.3
chr1	160830268	rs4656940	CD244
chr10	26433366	rs2096176	MYO3A
chr16	79749276	rs3813579	RP11-345M22.2
chr6	168388928	rs2843012	KIF25-AS1,RP3-470B24.5
chr2	159670449	rs16843372	OR7E89P,OR7E28P
chr5	134240235	rs319598	TXNDC15,PCBD2
chr6	32428285	rs6903608	HLA-DRB1,HLA-DRB6,HLA-DRB5,HLA-DQB1,RPL32P1,HLA-DQB1-AS1,XXbac-BPG254F23.6,HLA-DQA2
chr12	125546575	rs12300899	AACS
chr8	10671272	rs6601530	RP11-148O21.6,AF131215.2,AF131215.9,RP11-148O21.4,RP1L1,RP11-148O21.3
chr13	74742322	rs12429889	LINC00402
chr19	8469738	rs2967605	2017-03-02
chr16	10630777	rs6498068	RP11-27M24.1,EMP2
chr12	120880434	rs17431357	RP11-216P16.2
chr4	104641103	rs3733631	TACR3
chr20	35766337	rs8115854	RPN2,MROH8,RBL1
chr6	31575276	rs9348876	TNXB,MICB,CDSN,TNXA
chr10	90759724	rs4406737	ACTA2,FAS,ACTA2-AS1,RP11-399O19.9
chr22	46421842	rs6519955	LINC00899
chr13	53613559	rs9568797	OLFM4
chr8	135638632	rs733254	ZFAT-AS1
chr8	120353267	rs2469997	NOV
chr2	100806940	rs11676922	AFF3
chr18	23614703	rs12960119	TAF4B
chr3	46281744	rs13096142	CCR2
chr2	99083892	rs12617721	UNC50,INPP4A
chr6	167534290	rs3093023	RNASET2
chr5	50026465	rs282544	PARP8,EMB
chr8	60178721	rs10089517	RP11-25K19.1,TOX
chr6	167532793	rs3093024	RNASET2
chr2	169774071	rs563694	G6PC2
chr5	131769174	rs2106854	P4HA2,SLC22A5,IRF1,SLC22A4,AC034220.3
chr7	128993756	rs11979476	AHCYL2
chr18	67536496	rs12969657	CD226
chr4	17946432	rs2724475	DCAF16
chr1	36571920	rs96067	MAP7D1,TRAPPC3
chr9	136154168	rs579459	ABO
chr15	80432222	rs11634397	ZFAND6,FAH
chr12	90609017	rs10745527	RP11-753N8.1
chr5	131995843	rs1295686	IL13
chr4	184215675	rs955748	CLDN24
chr20	33722863	rs2295888	TRPC4AP,EDEM2,EIF6,PROCR
chr4	76889388	rs2273	CXCL11,ART3,NAAA,NUP54
chr21	45615741	rs7282490	AIRE
chr2	27598097	rs4665972	AC074117.10,FNDC4,NRBP1,SNX17
chr2	102986222	rs3771166	AC007248.7,AC007278.2,IL18R1,IL18RAP,AC007278.3
chr9	15305378	rs581080	TTC39B
chr2	227100698	rs2972146	IRS1
chr16	28517709	rs26528	EIF3CL,EIF3C,SH2B1,RP11-1348G14.4,NPIPB7,SBK1,MIR4721,NUPR1,SULT1A1,SULT1A2,SPNS1,CLN3,IL27,NPIPB6,RP11-1348G14.6,RP11-435I10.3,CDC37P1,RP11-435I10.5,TUFM,CCDC101
chr8	57313906	rs12545109	PENK,RP11-17A4.2
chr11	72894273	rs11603160	STARD10
chr2	179689856	rs7561149	RPS6P2,RP11-171I2.2
chr1	152537954	rs10888501	LCE3C
chr1	220929356	rs1494373	2017-03-01
chr7	27168590	rs1801085	HOXA7,HOTAIRM1,HOXA5,HOXA2
chr4	155495533	rs4463047	PLRG1
chr1	101540999	rs17450029	RP11-421L21.3
chr1	156446242	rs2274316	MEF2D
chr17	25843643	rs2945412	KSR1,RP11-19P22.8
chr7	66421446	rs4718428	RP11-792A8.4,GTF2IRD1P1,LINC00174,RP11-458F8.2,KCTD7,RP4-756H11.3,RP11-458F8.4,GS1-124K5.12
chr1	8526142	rs4908760	RERE,RP5-1115A15.1
chr7	72864869	rs714052	MLXIPL,BCL7B
chr8	29982518	rs12681963	TMEM66,LEPROTL1,UBXN8
chr2	73868328	rs13538	NAT8,TPRKB,ALMS1,ALMS1P
chr2	102932562	rs950880	IL1RL1,IL18R1
chr16	28885659	rs7359397	EIF3CL,EIF3C,SH2B1,RP11-1348G14.4,NPIPB7,NFATC2IP,MIR4721,NUPR1,SULT1A1,RP11-1348G14.5,SULT1A2,SPNS1,IL27,NPIPB6,LAT,RP11-1348G14.6,SBK1,CDC37P1,RP11-435I10.5,TUFM
chr16	89986117	rs1805007	DBNDD1,SPATA33,GAS8,FANCA,C16orf3,URAHP
chr9	100549013	rs7850258	FOXE1
chr6	31843924	rs2736428	BAG6,HLA-C,HLA-B,PSORS1C3,POU5F1,XXbac-BPG300A18.13,ATF6B,CYP21A1P
chr10	89443310	rs10887741	PAPSS2,RP11-57C13.3
chr13	95922765	rs8002180	ABCC4
chr17	7484812	rs9901675	TMEM107
chr7	99141373	rs10278040	CPSF4
chr17	61573761	rs4362	KCNH6,CSH2,FTSJ3,ACE
chr8	27467686	rs9331896	CLU
chr1	23766233	rs1077514	TCEA3,ASAP3
chr1	99386293	rs1571500	LPPR5
chr10	65104500	rs7896518	NRBF2,MRPL35P2
chr11	79065101	rs530965	TENM4
chr6	31838713	rs494620	BAG6,XXbac-BPG248L24.12,HLA-C,HLA-B,XXbac-BPG300A18.13,ATF6B,HLA-DQA2,CYP21A1P
chr6	31777946	rs2075800	BAG6,XXbac-BPG248L24.12,HLA-C,HLA-B,PSORS1C3,XXbac-BPG300A18.13,ATF6B,PRRC2A,HLA-DQA2,CYP21A1P
chr5	78346769	rs16876394	BHMT2
chr15	53946593	rs491567	WDR72
chr6	31572956	rs2844479	BAG6,XXbac-BPG248L24.12,HLA-C,HLA-B,PRRC2A,ATF6B,CSNK2B
chr14	93103309	rs10498635	RIN3
chr1	229804995	rs10495285	RP11-108F13.2
chr6	101134077	rs239198	ASCC3
chr8	81986953	rs5003154	PAG1
chr1	150961869	rs1722784	RP11-316M1.12
chr10	105647095	rs3814219	OBFC1,RP11-541N10.3
chr15	76293971	rs11072566	UBE2Q2
chr16	14038174	rs3136202	ERCC4,CTD-2135D7.2
chr5	131661156	rs273913	PDLIM4,SLC22A4,SLC22A5,AC034220.3,P4HA2,AC116366.6,P4HA2-AS1
chr5	131660431	rs273914	PDLIM4,SLC22A4,SLC22A5,AC034220.3,P4HA2,AC116366.6,AC063976.7,P4HA2-AS1
chr20	17566069	rs17791782	DSTN
chr15	84568158	rs10906982	GOLGA6L5,AC103965.1,RP11-182J1.10,CSPG4P11
chr7	72977898	rs12539316	MLXIPL
chr7	86821980	rs11773103	AC005076.5
chr19	21666210	rs2562456	ZNF708,CTD-2561J22.5,RP11-420K14.1,RP11-420K14.2,RP11-678G14.3,RP11-678G14.2,ZNF493,RP11-678G14.4,LINC00664
chr2	231106724	rs10201872	SP140
chr12	29917265	rs679087	TMTC1
chr10	30728101	rs1042058	RP11-449I17.5
chr2	137491121	rs1582861	THSD7B
chr7	1920826	rs10275045	FTSJ2
chr11	68994497	rs7931342	RP11-554A11.9
chr19	10520064	rs8112449	CDC37
chr22	50976754	rs131788	CHKB-AS1,TYMP,SCO2,CHKB,CTA-384D8.36
chr1	9151325	rs12080794	GPR157
chr11	130817579	rs7940866	RP11-890B15.3,SNX19
chr8	11352541	rs2618476	AF131215.9,AF131215.2,FAM167A,RP11-419I17.1,RP11-351I21.6,BLK,RP11-148O21.4,RP11-148O21.6,RP11-148O21.3,RP11-148O21.2
chr6	33764033	rs751728	MLN,BAK1,IP6K3,LEMD2,UQCC2
chr19	8644031	rs4072910	AC130469.2
chr8	62055667	rs7830371	CLVS1
chr19	49869051	rs2303759	CD37,AC010524.2,DKKL1,CCDC155
chr9	136199503	rs886090	RP11-244N20.7,MED22,ABO,CACFD1,REXO4,SURF1,SURF6
chr8	120007420	rs2062377	COLEC10
chr1	221111780	rs7542375	RNU6ATAC35P
chr4	53412129	rs346923	DANCR
chr10	5672019	rs4414128	ASB13
chr1	196696933	rs1410996	CFHR3,CFHR1,CFH
chr7	99118801	rs11761528	GS1-259H13.2,ARPC1B,CPSF4,ZKSCAN5
chr16	19028549	rs4265793	COQ7
chr3	121344140	rs3772130	SLC15A2,IQCB1,GOLGB1
chr2	9259598	rs9636252	ASAP2
chr16	67971380	rs11574514	ZDHHC1,PLA2G15,CTRL,LRRC36,C16orf86,RANBP10,HSD11B2,AC009061.1,DUS2
chr2	231116874	rs7423615	SP140
chr1	8395560	rs7535752	RERE,ENO1,SLC45A1
chr8	81095395	rs998731	TPD52
chr1	120257576	rs477992	PHGDH
chr9	139269338	rs10781500	SEC16A,CARD9,INPP5E,PMPCA,SDCCAG3
chr9	117566440	rs4263839	TNFSF15
chr2	234672639	rs6742078	UGT1A6,AC114812.8
chr16	50756881	rs2076756	CYLD
chr16	58574253	rs246196	NDRG4,SETD6
chr13	100518634	rs41281112	CLYBL
chr5	179168097	rs17617068	RNF130
chr1	69889691	rs11209454	x rs9533623
chr2	25118885	rs6545800	DNAJC27,DNAJC27-AS1,RP11-443B20.1,ADCY3
chr17	20924077	rs7226229	RP11-746M1.1,USP22,RP11-344E13.3
chr20	47541600	rs6012564	CSE1L,ARFGEF2,RP1-155G6.4
chr6	31408265	rs2524276	PSORS1C2,SKIV2L
chr13	24296862	rs7324557	C1QTNF9B-AS1,MIPEP,C1QTNF9B
chr7	105542580	rs13438712	CDHR3
chr5	131430118	rs657075	ACSL6
chr4	109016824	rs898518	RP11-286E11.2,CYP2U1
chr6	26500563	rs13194984	U91328.19
chr9	136137657	rs8176693	OBP2B,ABO
chr19	38912764	rs892055	RASGRP4
chr15	78789488	rs13180	IREB2
chr6	10897488	rs2153157	SYCP2L
chr20	19865956	rs4814920	RIN2
chr9	123651301	rs2072438	TRAF1,PSMD5,PHF19,PSMD5-AS1,MEGF9,CNTRL,FBXW2,C5
chr18	11759432	rs9947295	GNAL
chr7	130003487	rs17164851	x rs2162234
chr9	130107964	rs4130590	ZNF79,LRSAM1,GARNL3,RPL12,SLC2A8
chr4	187157458	rs4253252	CYP4V2,F11
chr9	32422690	rs7032871	ACO1
chr7	12273152	rs14978	TMEM106B
chr19	44286513	rs3760982	LYPD5,ZNF155,RP11-15A1.3,RP11-15A1.7,KCNN4,ZNF404,AC115522.3
chr5	149406733	rs2304069	HMGXB3
chr17	76403984	rs4129767	PGS1
chr21	44488033	rs234714	CBS
chr3	12626516	rs3729931	MKRN2
chr6	31352113	rs9266772	HLA-B,XXbac-BPG248L24.12
chr15	99271135	rs6598541	IGF1R
chr4	17993410	rs724577	DCAF16
chr6	118962740	rs6906287	SSXP10,SLC35F1
chr2	42985803	rs6719977	OXER1,FTOP1,HAAO,ZFP36L2
chr3	45300605	rs33794	AC010170.1,TMEM158
chr1	184020945	rs2274432	TSEN15
chr12	7335217	rs12828421	ZNF384,PEX5,CLSTN3
chr6	16288192	rs6459467	GMPR
chr8	145145687	rs7822232	MAF1,CTD-3065J16.9,KIAA1875,EXOSC4,GPAA1
chr17	76439361	rs72925845	C1QTNF1-AS1
chr4	187158034	rs3733402	CYP4V2,F11
chr7	105222451	rs116979167	RP11-251G23.5,PUS7
chr15	77851535	rs2137111	PEAK1
chr2	24413298	rs2288073	RP11-507M3.1,ITSN2,TP53I3,AC008073.7,FAM228B,FAM228A,AC009228.1,AC008073.9
chr1	110618730	rs1466788	ALX3,RP4-773N10.4
chr5	43382858	rs11951515	CCL28,RP11-159F24.5,NNT
chr7	38004406	rs1668357	EPDR1
chr3	58302935	rs73081554	PXK,RPP14,RP11-802O23.3,RP11-359I18.5
chr9	98259703	rs10512248	RP11-435O5.5
chr4	68447249	rs2242330	STAP1
chr19	13037734	rs62109865	STX10
chr12	90008959	rs2681472	ATP2B1,RP11-981P6.1
chr6	32218989	rs9296015	HLA-DRA,HLA-DRB6
chr17	37740161	rs1877030	ERBB2,PGAP3,PPP1R1B,ORMDL3,GSDMB,RP11-690G19.3
chr6	30174131	rs2021722	HLA-J,HLA-A,TRIM26BP,HLA-G,VARS2,FLOT1,HLA-W,TRIM26,HLA-U
chr8	128192981	rs2456449	RP11-255B23.4
chr9	89558064	rs12350534	RP11-276H19.1
chr12	110007993	rs59227481	MYO1H,MMAB,RNU4-32P,KCTD10
chr5	156945148	rs58873874	NIPAL4,FNDC9,CYFIP2,CTB-47B11.3,ADAM19,CTB-109A12.1
chr15	32994756	rs4779584	GREM1
chr2	238499444	rs2292873	RAB17
chr5	40424426	rs6896969	RPL37
chr3	8808515	rs237899	OXTR
chr4	165908721	rs4691139	RP11-366M4.11,TRIM61,TRIM60P14,FAM218A,RP11-366M4.8
chr22	37613309	rs13053175	RP1-151B14.6,SSTR3,RP1-151B14.9
chr6	160741622	rs3120139	SLC22A3
chr2	219130514	rs1079204	AC021016.6,GPBAR1
chr20	39811275	rs4297946	LPIN3
chr4	108959282	rs6851442	HADH
chr20	1610551	rs2281808	RP11-77C3.3
chr18	1595021	rs8097348	RP11-476K15.1
chr19	39580737	rs472265	PAK4
chr1	172711000	rs859637	RP1-15D23.2
chr4	88732692	rs1054627	IBSP
chr15	58726744	rs261334	LIPC
chr1	165831649	rs4657482	UCK2
chr7	50473251	rs6964969	FIGNL1
chr2	25373298	rs13428823	POMC,RP11-443B20.1,ADCY3
chr6	33662295	rs3227	ITPR3,BAK1,IP6K3,UQCC2
chr17	76110518	rs2613514	AC021593.1
chr2	238387228	rs7584330	MLPH
chr6	35056443	rs2005	UHRF1BP1
chr17	7462555	rs11552708	CHRNB1,TNFSF12
chr16	23888840	rs7404928	PRKCB
chr17	7552123	rs72829446	CHRNB1,TNFSF12,SENP3,SENP3-EIF4A1
chr10	118487100	rs1665650	RP11-498B4.5
chr5	145749535	rs7718446	CTC-359M8.1
chr19	348743	rs6510725	MIER2
chr9	117088064	rs10982156	ORM1
chr19	45854919	rs13181	MARK4,ERCC2,KLC3
chr15	62380259	rs7178424	C2CD4A,VPS13C
chr6	151895456	rs6909279	CCDC170
chr10	104660004	rs11191454	MIR1307,WBP1L,ARL3,MARCKSL1P1,CYP17A1-AS1
chr2	49201612	rs2268361	FSHR
chr19	13001547	rs11085824	CTD-2265O21.7,CALR,AD000092.3,DNASE2,FARSA,KLF1,GCDH
chr19	33356891	rs12460876	TDRD12,NUDT19,SLC7A9
chr20	5943693	rs454422	MCM8
chr11	117037361	rs7112513	SIDT2,PCSK7,TAGLN,RP11-109L13.1
chr1	121280613	rs11249433	RP11-439A17.7,HIST2H2BA,SRGAP2C,FAM72B,AL592494.5
chr11	59939307	rs610932	MS4A6A
chr22	44332570	rs2281135	PNPLA3
chr6	118574061	rs281868	SSXP10
chr8	12711863	rs4831837	RP11-252C15.1
chr10	100159136	rs4488133	HPS1,PYROXD2
chr8	66822030	rs6472235	MTFR1
chr2	169117025	rs2102808	STK39
chr11	63979643	rs12575642	RP11-783K16.13,RP11-783K16.10,PLCB3,PRDX5,TEX40,FKBP2,TRPT1,PPP1R14B
chr12	112007756	rs653178	ALDH2
chr21	43275495	rs915832	PRDM15
chr1	212392163	rs6540731	RP11-15I11.3,PPP2R5A,TMEM206
chr7	135293128	rs4294134	RP11-644N4.1,C7orf73,SLC13A4
chr12	69523923	rs10784762	MDM1
chr9	34743681	rs951005	FAM205A
chr1	153774276	rs4434872	HAX1
chr1	197727642	rs1998598	RP11-448G4.2
chr14	101032217	rs6575793	BEGAIN,CTD-2062F14.3
chr7	24692552	rs2721800	DFNA5,MPP6
chr5	1315660	rs4975616	TERT
chr7	1022728	rs12701220	CYP2W1,RP11-449P15.2,AC091729.7
chr1	205676263	rs12748961	PM20D1
chr2	227179630	rs925735	IRS1
chr7	17997612	rs10226084	SNX13
chr2	177042633	rs2072590	HOXD1,HOXD-AS2,RP11-387A1.5,AC009336.24,HOXD-AS1
chr1	151344741	rs2769264	POGZ,SELENBP1
chr17	61566031	rs4343	KCNH6,CSH2,FTSJ3,ACE
chr16	50103734	rs4785204	RP11-429P3.3,HEATR3
chr5	131665378	rs272889	PDLIM4,SLC22A4,SLC22A5,AC034220.3,P4HA2,AC116366.6,P4HA2-AS1
chr1	169514006	rs1018827	SLC19A2
chr2	152253918	rs10197940	RIF1
chr9	135632493	rs12552369	AK8
chr6	31448976	rs3099844	XXbac-BPG248L24.13,HLA-C,CYP21A2,LY6G6C,TNXA,NOTCH4,PSORS1C1,C4A,C4B,STK19P,WASF5P,CCHCR1,MICB,CYP21A1P
chr9	93975471	rs773506	RP11-305L7.1
chr3	132163200	rs17404153	NPHP3
chr1	205689807	rs823094	SLC41A1,RAB7L1,PM20D1,NUCKS1
chr7	36191699	rs4302748	EEPD1
chr13	99126303	rs9517320	STK24
chr11	2550730	rs179429	CARS-AS1
chr9	16915021	rs3814113	BNC2
chr3	16955259	rs1372072	PLCL2
chr16	28883241	rs7498665	EIF3CL,EIF3C,SH2B1,RP11-1348G14.4,NPIPB6,MIR4721,NPIPB7,NUPR1,SULT1A1,SULT1A2,SPNS1,IL27,NFATC2IP,LAT,RP11-1348G14.6,SBK1,CDC37P1,RP11-435I10.5,TUFM,CCDC101
chr1	38278579	rs28411352	RP11-109P14.10,INPP5B,ACTN4P2
chr10	54223977	rs1733724	RP11-346D6.6
chr2	27995781	rs3736594	FNDC4
chr1	207269858	rs3813948	C4BPA
chr2	24154192	rs11674248	TP53I3,AC008073.7,FAM228A,UBXN2A,FAM228B
chr11	64150370	rs559928	AP003774.1,CCDC88B,RPS6KA4,TRPT1
chr10	115481018	rs3814231	CASP7,NRAP,PLEKHS1
chr1	23710475	rs2298632	LACTBL1,TCEA3,LUZP1
chr1	146508934	rs12122100	RP11-325P15.1,RP11-94I2.1
chr17	40527544	rs12942547	STAT3
chr10	9053132	rs962993	GATA3
chr2	204738919	rs3087243	CTLA4
chr16	29918034	rs1129700	TBX6,SEZ6L2,YPEL3,CDIPT-AS1
chr20	12969400	rs680379	SPTLC3
chr10	126144179	rs2459210	LHPP
chr6	29943067	rs6904029	HLA-K,HLA-J,HLA-H,HCG4P5,HCG4P8,HLA-G,TRIM31,TRIM31-AS1,HLA-F,HCG4P11,IFITM4P,ZFP57,MICD,HLA-V,TRIM40,MCCD1P2
chr6	110090049	rs4947019	AK9,RP11-425D10.10,PPIL6
chr11	118698537	rs638893	AP002954.6,DDX6,AP002954.4,TREH
chr6	34923864	rs847845	SNRPC
chr3	155267440	rs3851357	SETP14
chr7	150622162	rs2968864	KCNH2
chr15	84582124	rs4842838	GOLGA6L5,AC103965.1,RP11-182J1.10,CSPG4P11
chr16	630665	rs1981483	WFIKKN1,C16orf13,RHBDL1,PIGQ,WDR24,NARFL,RHOT2
chr1	172863948	rs2157453	RP1-15D23.2
chr4	122665514	rs7659604	EXOSC9,BBS7
chr1	247214878	rs4925540	RP11-551G24.2,ZNF670
chr4	57821309	rs708547	NOA1
chr2	28646801	rs6547853	RP11-373D23.3
chr6	32581889	rs4530903	HLA-DRA,HCG23,HLA-DRB1,HLA-DRB6,HLA-DQB2,HLA-DQA1
chr17	33884804	rs10512472	AP2B1
chr2	128176040	rs1799810	MAP3K2,ERCC3,AC068282.3
chr12	123731423	rs11532322	MPHOSPH9,RP11-282O18.3,C12orf65,OGFOD2,ARL6IP4,PITPNM2,ABCB9,CDK2AP1
chr10	64187564	rs7089814	RTKN2,ZNF365
chr14	65319361	rs35955841	FNTB,CHURC1
chr6	112122226	rs2148710	RP1-97J1.2
chr12	57023284	rs941207	BAZ2A
chr19	49259529	rs838133	RASIP1,SEC1P,NTN5,MAMSTR,IZUMO1,FUT2,FAM83E
chr17	49244747	rs4605213	UTP18
chr6	32663999	rs6457620	HLA-DRB1,HLA-DRB6,XXbac-BPG254F23.6,HLA-DQB1,XXbac-BPG300A18.13,HLA-DQB2,HLA-DQB1-AS1,HLA-DRB5,HLA-DQA1,HLA-DQA2,CYP21A1P
chr2	136506927	rs6430585	DARS,UBXN4
chr12	121363724	rs6489785	SPPL3,ACADS
chr2	103070568	rs917997	SLC9A4,IL1RL1,IL18RAP,IL18R1,AC007278.2,AC007278.3
chr13	102051090	rs9557635	NALCN
chr5	74648603	rs12654264	GCNT4,ANKDD1B,COL4A3BP
chr21	16817051	rs1297265	AJ006998.2
chr15	45652703	rs1153858	SLC28A2,GATM,SPATA5L1,CTD-2651B20.5,CTD-2651B20.4,CTD-2651B20.3
chr6	31505480	rs2734583	CCHCR1,HLA-C,CYP21A2,LY6G6C,TNXA,NOTCH4,PSORS1C1,LINC00243,C4A,C4B,STK19P,WASF5P,MICB,CYP21A1P
chr15	66580853	rs7170930	CTD-3185P2.1,DIS3L,RP11-352G18.2,TIPIN
chr19	22135270	rs2262909	ZNF676,VN1R85P,ZNF257,ZNF208,AC003973.1
chr6	117819357	rs2057314	DCBLD1,ROS1,GOPC
chr3	46235201	rs13098911	CCR1,PRSS42
chr10	96741053	rs1057910	CYP2C9,C10orf129
chr4	155488821	rs6056	FGG
chr11	69143284	rs7102705	RP11-211G23.2,MYEOV
chr16	661335	rs7204439	WFIKKN1,PIGQ,C16orf13,RHBDL1,LA16c-349E10.1,WDR24,NARFL,RHOT2
chr14	52233276	rs11626056	RP11-280K24.4
chr3	121660664	rs4285028	SLC15A2,IQCB1
chr7	100235970	rs7385804	MOSPD3,TFR2
chr22	22845240	rs5751168	ZNF280B
chr17	80685426	rs1046875	FN3K,FN3KRP
chr9	139266496	rs4077515	SEC16A,CARD9,INPP5E,PMPCA,SDCCAG3
chr17	56709058	rs412000	TEX14,RNU1-60P,TRIM37,BZRAP1,SUPT4H1,SKA2,RAD51C
chr15	81533695	rs7172689	IL16
chr9	107703934	rs2487032	RP11-217B7.2
chr7	72987354	rs2286276	MLXIPL
chr18	44752238	rs1398217	HDHD2
chr16	70045748	rs929843	CLEC18A,CLEC18C,RP11-296I10.6,EXOSC6,PDXDC2P
chr8	59388565	rs2081687	UBXN2B,SDCBP
chr7	21584088	rs2285947	DNAH11
chr15	42683787	rs2412710	LCMT2
chr10	96522365	rs4986894	MTND4P19,CYP2C19
chr12	11324559	rs8181	TAS2R64P,TAS2R14,TAS2R15,TAS2R31,PRR4,TAS2R12,TAS2R43,RP11-434C1.1,RP11-434C1.3,RP11-785H5.1,TAS2R20
chr15	73978337	rs8038465	CD276
chr14	105277209	rs4983559	AKT1
chr3	52622086	rs2590838	GNL3,NEK4,RP5-966M1.6,GLYCTK-AS1,GLYCTK,ITIH4-AS1,PBRM1,NT5DC2,MUSTN1
chr8	57100791	rs13273123	RPS20
chr16	53845487	rs11642841	AC007347.1
chr9	136143442	rs612169	ABO
chr15	53907948	rs17730281	WDR72
chr7	102519031	rs17135875	LRRC17,FBXL13,RP11-514P8.8,NAPEPLD,POLR2J3
chr11	2311152	rs7944004	TSPAN32,C11orf21
chr12	58162739	rs703842	OS9,RP11-571M6.7,XRCC6BP1,TSFM,METTL1,RP11-571M6.17,METTL21B,SLC26A10,CYP27B1
chr1	120255126	rs478093	PHGDH
chr2	102953444	rs17639215	IL18R1,IL1RL1,AC007278.3
chr19	37747108	rs7246657	AC012309.5,ZNF607,ZNF568,WDR87,HKR1,ZNF585B,ZFP30,ZNF793,CTD-3064H18.4,CTD-3064H18.1,ZNF571-AS1
chr6	31184196	rs3869109	HCG27,CCHCR1,XXbac-BPG248L24.12,HLA-C,HLA-B,PSORS1C3,PSORS1C2,VARS2,XXbac-BPG299F13.17,POU5F1,WASF5P,TCF19
chr16	74670458	rs4888262	RFWD3,RP11-252A24.7
chr20	33745676	rs6088735	MYH7B,CPNE1,RP4-614O4.12,EDEM2,PIGU,MAP1LC3A,PROCR
chr6	136133659	rs947583	LINC00271,AHI1
chr4	90797301	rs6532197	MMRN1
chr4	76332975	rs2903698	RCHY1,RP11-542G1.2
chr22	39955873	rs9611198	MGAT3,RP5-1104E15.6
chr2	1407815	rs11675434	TPO,AC144450.1
chr1	35687815	rs673604	RP4-665N4.4
chr15	35006073	rs634990	ACTC1,GJD2
chr1	154418879	rs4537545	IL6R
chr10	135352153	rs2249694	SYCE1,CYP2E1
chr6	126781434	rs4895808	CENPW
chr12	349298	rs10774021	SLC6A13
chr3	50093209	rs6762477	RBM6,CTD-2330K9.3,SEMA3F,HYAL3,HYAL1,MST1R,CAMKV,UBA7,MIR5193,ACTBP13,FAM212A,RNF123,AMT
chr2	202111380	rs3769825	CASP10,ALS2CR12,CASP8
chr12	91473798	rs10777288	KERA
chr1	159272060	rs2251746	FCER1A
chr1	85531711	rs6695223	WDR63,MCOLN3
chr9	114279912	rs10980921	ZNF483,PTGR1
chr6	150298842	rs1853665	ULBP2,ULBP1
chr18	21365853	rs11082762	TTC39C,LAMA3,RPL23AP77,ANKRD29,RP11-403A21.2
chr9	114293634	rs10980926	ZNF483
chr14	76650764	rs2121070	RP11-361H10.3,ESRRB
chr10	75673101	rs2227564	FUT11,CAMK2G,SEC24C
chr4	103551603	rs7665090	CISD2,KRT8P46,LRRC37A15P,MANBA
chr16	29967434	rs4788196	DOC2A,RP11-347C12.1,YPEL3,MAPK3,TBX6,RP11-455F5.3,CDIPT-AS1,TMEM219,INO80E,RP11-231C14.4,FAM57B
chr8	135869976	rs12541063	KHDRBS3
chr1	40064961	rs12037222	RP11-69E11.8,OXCT2P1,BMP8A,RP11-69E11.4,MACF1,PABPC4
chr22	39835587	rs4821897	SYNGR1,TAB1,MGAT3
chr6	12901441	rs9369640	PHACTR1,RP1-257A7.5
chr2	63596836	rs11683229	OTX1
chr20	44534651	rs6065904	PLTP
chr20	44554015	rs6065906	PLTP
chr10	30087359	rs2986961	SVIL
chr11	104972518	rs11226613	CARD18,CARD17
chr20	47903019	rs237743	STAU1,PREX1,SNORD12B,ARFGEF2,CSE1L,ZFAS1
chr15	79080234	rs1994016	RP11-160C18.2,ADAMTS7
chr10	13361976	rs1747683	PHYH
chr12	121388962	rs2650000	MLEC,SPPL3,ACADS
chr6	31366595	rs2596542	Y_RNA,XXbac-BPG248L24.12,MICA,XXbac-BPG181B23.7
chr6	41890982	rs2479724	MED20,PRICKLE4
chr12	56482180	rs2292239	RPS26,AC034102.1,SUOX,RAB5B
chr9	33139453	rs3780486	B4GALT1
chr1	45978675	rs4660306	TMEM69,MAST2,MMACHC,CCDC163P,PRDX1
chr22	29192670	rs2239815	HSCB,CTA-292E10.8,ZNRF3,XBP1
chr6	106987370	rs783396	QRSL1,AIM1
chr14	102845867	rs150571175	TECPR2
chr1	222164948	rs6687758	RP11-815M8.1,RP11-400N13.2,RP11-191N8.2
chr6	11084554	rs4713169	SYCP2L,ELOVL2-AS1
chr10	101291593	rs11190140	RP11-129J12.2,RP11-129J12.1,NKX2-3
chr10	101292390	rs11190141	RP11-129J12.2
chr1	72751185	rs3101336	RPL31P12
chr2	74789700	rs11126435	x rs263655
chr8	32432369	rs2439302	NRG1,RP11-1002K11.1
chr11	116653296	rs2075290	RP11-109L13.1
chr11	116732512	rs2075292	SIDT2,TAGLN,PCSK7,RP11-109L13.1
chr8	142300315	rs7827290	CTD-3064M3.1
chr22	40820151	rs5757949	RPL4P6
chr4	18033488	rs6449353	DCAF16
chr2	39109558	rs3099950	DHX57,ARHGEF33,MORN2
chr7	105166853	rs6963495	PUS7
chr7	28196222	rs849134	JAZF1-AS1,JAZF1
chr6	160681393	rs3127573	SLC22A3
chr5	147856333	rs7733088	SPINK7
chr1	227797950	rs1390401	SNAP47
chr1	26741544	rs7532866	DHDDS
chr13	50185204	rs9568281	RCBTB1
chr18	12779947	rs2542151	RP11-973H7.1
chr16	11364079	rs416603	RP11-485G7.5,RMI2
chr5	74636484	rs10045497	GCNT4,ANKDD1B,COL4A3BP
chr13	50080847	rs2031532	CAB39L,RCBTB1,SETDB2,PHF11
chr7	1083777	rs1997243	GPR146,AC091729.7,AC091729.8,AC091729.9,CYP2W1,C7orf50,RP11-449P15.1,ZFAND2A
chr19	52586919	rs12460587	ZNF432
chr10	124192430	rs10510110	ARMS2,PLEKHA1
chr4	1701317	rs2247341	TMEM129,AC016773.1
chr2	27342894	rs7588926	SNX17
chr15	79141784	rs7173743	CHRNA5,ADAMTS7
chr9	129246487	rs2286885	MVB12B
chr3	138025396	rs9846480	A4GNT,MRAS
chr17	47402807	rs12940887	ZNF652
chr16	58566304	rs37060	SETD6
chr16	58567238	rs37062	SETD6
chr4	17797966	rs7678436	DCAF16
chr8	27740417	rs11774576	CCDC25
chr20	33545616	rs17310467	MAP1LC3A,RP4-614O4.11,EIF6,PROCR
chr17	61563458	rs4329	KCNH6,CSH2,FTSJ3,ACE
chr1	192541021	rs1323292	RP5-1011O1.2,RGS1
chr20	31437607	rs7270085	RP5-1085F17.3
chr6	71289189	rs1048886	C6orf57,RP11-462G2.1,RP11-134K13.4
chr5	131402738	rs3091338	PDLIM4,AC116366.6,AC034220.3,P4HA2,SLC22A5,P4HA2-AS1
chr10	28617635	rs1148186	MPP7
chr18	43231622	rs4890568	SLC14A2
chr7	44223721	rs730497	GCK
chr6	31354560	rs13437082	Y_RNA,MICB,MICA,XXbac-BPG181B23.7
chr16	58459926	rs4784934	RP11-481J2.2,NDRG4
chr15	67467507	rs12913547	SMAD3
chr1	169580290	rs2235302	METTL18
chr11	43728330	rs11037575	HSD17B12,RP11-613D13.5
chr17	18753870	rs4924935	TVP23B,PRPSAP2
chr10	49985110	rs10857636	WDFY4
chr5	137419989	rs2040862	RP11-381K20.5,FAM13B,REEP2
chr8	11045161	rs7819412	AF131216.5,AF131215.9,AF131215.2,FAM167A,RP11-481A20.10,RP11-481A20.11,BLK,RP11-148O21.4,RP11-148O21.6,FDFT1,RP11-148O21.3
chr11	68195104	rs525592	CTD-2007L18.5
chr6	31024808	rs9262632	CCHCR1,XXbac-BPG248L24.10,PSORS1C1,PSORS1C2,XXbac-BPG299F13.17,HCG22,MICA
chr6	32678597	rs4273729	HLA-DRB9,HLA-DRB1,HLA-DRB6,XXbac-BPG254F23.6,HLA-DQB1,XXbac-BPG300A18.13,HLA-DQB2,HLA-DQB1-AS1,HLA-DQA1,HLA-DQA2,CYP21A1P
chr6	29084232	rs3129109	AL022393.7,OR2H4P,TRIM27,C6orf100,ZSCAN31,ZSCAN23
chr12	123822711	rs7980687	MPHOSPH9,RP11-282O18.3,C12orf65,OGFOD2,ARL6IP4,SETD8,PITPNM2,ABCB9,CDK2AP1
chr7	2795957	rs798497	GNA12
chr11	125826702	rs4937076	RP11-680F20.6
chr19	52372976	rs10411161	AC006272.1,ZNF577,ZNF649
chr19	18618867	rs4808136	LRRC25,SSBP4,ELL,PGPEP1
chr16	69830328	rs6499255	CLEC18C,PDXDC2P
chr17	7545721	rs1641537	ATP1B2
chr2	27083269	rs11887277	KHK,CGREF1,MAPRE3,DPYSL5
chr4	149635025	rs10519980	NR3C2,RP11-563M4.1,RP11-503L19.1
chr5	124347088	rs3936060	RP11-508M8.1
chr15	66051345	rs6494537	DPP8,PTPLAD1,IGDCC4,DENND4A
chr6	31721033	rs3131379	LY6G6C,PSORS1C2,STK19,XXbac-BPG248L24.13,HLA-DRB6,PSORS1C1,HLA-C,CYP21A2,APOM,STK19P,TNXA,NOTCH4,LINC00243,C4A,C4B,CCHCR1,RNF5,MICB,CYP21A1P
chr19	40170053	rs8103033	LGALS17A,AC093063.2
chr15	50845018	rs3105593	SPPL2A,USP50
chr1	200935866	rs11584383	C1orf106,MROH3P
chr11	64097233	rs694739	AP003774.1,CCDC88B,PPP1R14B
chr17	68259446	rs623011	KCNJ2,KCNJ2-AS1
chr9	136154304	rs649129	ABO
chr18	12606463	rs9959145	TUBB6,AP001029.1,SPIRE1,SLMO1
chr15	78894339	rs1051730	RP11-160C18.2,CHRNA5,RP11-650L12.2,CHRNA3
chr15	62338797	rs1436958	C2CD4A,VPS13C
chr14	24609147	rs8010715	EMC9
chr12	3913427	rs2058350	PARP11
chr19	19658472	rs16996148	GATAD2A
chr7	75255215	rs1179624	HIP1
chr13	38531581	rs9548119	LINC00571,HSPD1P9
chr7	107495434	rs886774	DLD
chr1	109999838	rs1933182	AMIGO1,SORT1,MYBPHL,SYPL2,ATXN7L2
chr12	56865056	rs2638315	RP11-977G19.11,SPRYD4,RBMS2
chr6	131809920	rs2807278	ARG1
chr10	16748610	rs7916663	CUBN
chr22	44333694	rs2896019	PNPLA3,SAMM50
chr11	61571478	rs174550	FADS1,FADS2,TMEM258
chr11	61580635	rs174556	FADS1,FADS3,FADS2,TMEM258
chr5	102608924	rs2561477	EIF3KP1,PPIP5K2,PAM
chr15	40322552	rs2250402	SRP14-AS1,EIF2AK4,SRP14
chr6	31058178	rs4947296	PSORS1C1,PSORS1C2,POU5F1
chr10	96681846	rs1074145	MTND4P19,CYP2C19
chr2	242296449	rs1476698	AC005104.3,HDLBP,ANO7,SEPT2
chr21	28734997	rs9977499	AP001605.4
chr9	118424987	rs12006166	RP11-445L6.3
chr10	101823543	rs4462272	x rs563748
chr15	45698793	rs2467853	SLC28A2,GATM,C15orf48,SPATA5L1,SLC30A4,CTD-2651B20.5,CTD-2651B20.4,CTD-2651B20.3
chr15	51545454	rs12907866	CYP19A1
chr22	31863554	rs62236223	PIK3IP1
chr17	48591209	rs6504663	ACSF2,SPATA20,RP11-94C24.8,EPN3,MYCBPAP
chr9	27488092	rs17779457	C9orf72
chr20	43721493	rs6124684	KCNS1
chr3	45731451	rs2742417	SACM1L
chr7	97816327	rs6465657	LMTK2,BHLHA15,RP11-307C18.1,BRI3,TECPR1,BAIAP2L1,RP4-607J23.2
chr15	73665506	rs4489968	RP11-60L3.2
chr5	178426319	rs11249608	ZNF879,ZNF354C,ADAMTS2
chr7	1285195	rs10277115	AC073094.4
chr6	34898455	rs12205331	UHRF1BP1
chr18	57622287	rs4368253	PMAIP1
chr4	142709723	rs17007695	IL15
chr11	94271663	rs11020821	MRE11A,RP11-685N10.1
chr4	81535393	rs1385890	C4orf22
chr17	2216258	rs391300	SRR,RP1-59D14.5,TSR1,SGSM2,AC090617.1
chr4	187152327	rs4241816	CYP4V2,F11
chr7	2869985	rs1182188	GNA12
chr6	32658310	rs9469220	HLA-DRB6,XXbac-BPG254F23.6,HLA-DQB1,HLA-DOB,HLA-DQB1-AS1,TNXA,XXbac-BPG254F23.7,HLA-DQA1,HLA-DQA2
chr20	49375242	rs6122972	PARD6B
chr17	37813856	rs11869286	ERBB2,PGAP3,PPP1R1B,GSDMB,RP11-387H17.4,PNMT
chr18	74952758	rs8084125	GALR1
chr12	124399550	rs1316952	DNAH10
chr13	113756540	rs555212	MCF2L
chr22	18439958	rs1076540	MICAL3
chr2	102953617	rs3771180	AC007278.3,IL18R1,IL1RL1
chr5	55001899	rs11958779	SLC38A9
chr2	162092640	rs7309	AC009299.3,AC009299.2,TANK
chr1	205719532	rs823114	SLC41A1,RAB7L1,PM20D1,SLC45A3,NUCKS1
chr4	1365127	rs13118159	AC078852.1,CTBP1-AS2,UVSSA,CRIPAK
chr2	102965392	rs12999542	AC007278.3
chr22	42526694	rs1065852	SMDT1,WBP2NL,SREBF2,CTA-989H11.1,CYP2D6,Z83851.4,NAGA,CCDC134,NDUFA6-AS1,NDUFA6,CYP2D7P1,CYP2D8P1,SLC25A5P1,RP4-669P10.16
chr4	175071602	rs12507634	RP11-148L24.1
chr16	89818732	rs12931267	DBNDD1,SPATA33,GAS8,FANCA,C16orf3,URAHP
chr22	37534034	rs2284033	IL2RB
chr10	93348120	rs1329650	TNKS2-AS1
chr12	69727190	rs317689	RP11-1143G9.4,YEATS4,LYZ
chr11	75282052	rs634552	SERPINH1
chr1	146560564	rs11239930	NBPF13P,RP11-325P15.1,CHD1L
chr13	99774647	rs11069349	UBAC2
chr7	102378437	rs12540771	RP11-467H10.1
chr1	21766453	rs1976403	PFN1P10,NBPF3,NBPF2P
chr6	32675109	rs9275524	HLA-DRB9,HLA-DRB1,HLA-DRB6,XXbac-BPG254F23.6,HLA-DQB1,XXbac-BPG300A18.13,HLA-DQB2,HLA-DQB1-AS1,HLA-DQA1,HLA-DQA2,CYP21A1P
chr3	117562436	rs11715566	LSAMP
chr2	161757129	rs10208407	TANK
chr10	101274365	rs7078219	RP11-129J12.2
chr1	246223120	rs6693295	RP11-36N20.1
chr1	146854836	rs4950322	RP11-337C18.10,RP11-337C18.9,PRKAB2,CHD1L,FMO5
chr10	124220544	rs11200638	ARMS2,HTRA1,PLEKHA1
chr20	23607257	rs6048952	CST3,RP11-218C14.8
chr19	44614208	rs2061333	ZNF223,AC084219.4
chr2	203753072	rs7582720	FAM117B,CARF,NBEAL1,ICA1L
chr13	40239785	rs6563739	COG6
chr14	69314059	rs434943	ACTN1
chr17	26206414	rs3751972	NOS2,RP11-138P22.1,LYRM9,RP1-66C13.4
chr6	25870542	rs1165205	TRIM38,RP11-457M11.5,SLC17A1,SLC17A3,U91328.2,HIST1H2APS2,U91328.19,U91328.22
chr14	76613678	rs935334	GPATCH2L,RP11-361H10.3,ESRRB
chr5	176517326	rs422421	FGFR4,RGS14
chr2	227105921	rs2943650	RP11-395N3.2,IRS1
chr6	32574171	rs615672	HLA-DRB9,HLA-DRB1,HLA-DRB6,HLA-DRB5,C4A,HLA-DQB2,HLA-DQA1,HLA-DQA2
chr1	220914920	rs337161	MARC1,C1orf115
chr6	32664458	rs2647012	HLA-DRB1,HLA-DRB6,XXbac-BPG254F23.6,HLA-DQB1,XXbac-BPG300A18.13,HLA-DQB2,HLA-DQB1-AS1,HLA-DQA1,HLA-DQA2,CYP21A1P
chr11	101436721	rs10895140	TRPC6
chr19	54697079	rs7595	TSEN34
chr11	118477367	rs498872	TREH,AP002954.6
chr10	65274927	rs10761779	NRBF2,MRPL35P2
chr11	66335308	rs2242663	ACTN3,CTD-3074O7.2,RP11-867G23.8,CTSF
chr9	99161512	rs2025151	HABP4,CDC14B
chr3	182755209	rs2270968	MCCC1-AS1,MCCC1
chr13	25082630	rs9581094	PARP4
chr5	131686146	rs10058074	PDLIM4,SLC22A4,AC116366.6,AC034220.3,P4HA2,SLC22A5,AC063976.7,P4HA2-AS1
chr1	47331966	rs6678639	CYP4A11
chr7	140592227	rs17623382	ADCK2
chr11	48518893	rs7395662	C1QTNF4,FOLH1
chr9	34710338	rs11574914	FAM205A
chr1	219676042	rs2791553	RP11-392O17.1
chr2	61081542	rs702873	PUS10
chr10	35295431	rs11010067	CREM,RP11-297A16.2
chr15	75132319	rs936229	ULK3,CPLX3,LMAN1L,CSK,MPI
chr1	16505320	rs1497406	RSG1,EPHA2
chr11	10350538	rs7129220	SBF2
chr1	6631431	rs11587438	NOL9,PLEKHG5
chr16	84796603	rs12932018	USP10
chr6	31353329	rs2596565	LY6G6C,C6orf10,STK19,XXbac-BPG248L24.13,XXbac-BPG248L24.12,HLA-C,HLA-B,FLOT1,PSORS1C2,STK19P,PSORS1C1,LINC00243,C4A,C4B,CYP21A2,CCHCR1,WASF5P,RNF5,MICB,CYP21A1P
chr8	96120072	rs4392868	RP11-347C18.3,MIR3150B
chr6	34195011	rs1776897	C6orf1
chr11	65349756	rs6591182	MAP3K11,EHBP1L1
chr17	38062196	rs2305480	PGAP3,ORMDL3,GSDMA,GSDMB,RP11-387H17.4,ZPBP2
chr11	64440920	rs506338	NRXN2
chr7	92248076	rs42235	PEX1,GATAD1,CDK6
chr17	64303793	rs9892651	PRKCA
chr8	144565905	rs380904	RP11-661A12.5,ZC3H3,GSDMD
chr16	30635659	rs7186852	KAT8,HSD3B7,C16orf93,RNF40
chr11	68840160	rs3750965	RP11-554A11.7,TPCN2
chr5	35874575	rs6897932	LMBRD2
chr12	58062667	rs10876993	OS9,RP11-571M6.7,XRCC6BP1,TSFM,METTL21B,SLC26A10,CYP27B1
chr2	198631714	rs700651	ANKRD44,SF3B1,PLCL1
chr6	10969141	rs4713103	SYCP2L,ELOVL2-AS1
chr9	22819576	rs7849973	RP11-399D6.2,RP11-370B11.3
chr8	135566567	rs7827545	ZFAT
chr10	104612335	rs11191419	RP11-724N1.1,RP11-753C18.8,AS3MT,ARL3,CYP17A1-AS1
chr1	67822377	rs3790567	IL12RB2
chr15	40700022	rs10518693	IVD,DISP2,RP11-64K12.4
chr16	56988044	rs173539	NLRC5
chr1	7961206	rs227163	PARK7
chr16	75390316	rs2865531	TMEM170A,RP11-252K23.2,BCAR1,CFDP1
chr12	91474422	rs991427	KERA
chr1	36904720	rs6702784	OSCP1
chr3	186560782	rs182052	RFC4
chr7	21607352	rs12670798	DNAH11
chr12	783484	rs12425791	RP11-218M22.1
chr11	124017493	rs4936894	VWA5A,OR8G3P
chr18	77624479	rs62103177	HSBP1L1,TXNL4A,KCNG2,RBFADN
chr2	105378957	rs12615966	MRPS9
chr22	21939675	rs5754217	CCDC116,KB-1440D3.14,UBE2L3
chr16	88840462	rs10445033	RP5-1142A6.9,PIEZO1
chr1	68635390	rs2566755	WLS
chr2	182261869	rs7602460	CERKL,ITGA4
chr1	63049593	rs1748195	DOCK7
chr13	21300909	rs2253017	XPO4
chr8	120052238	rs6993813	COLEC10
chr1	204784018	rs7552806	NFASC
chr9	136142217	rs644234	ABO
chr21	19479731	rs982274	CHODL
chr3	127892037	rs2999052	EEFSEC,RUVBL1
chr1	196654324	rs1061147	CFHR1,CFH
chr4	17682834	rs1008375	MED28,LAP3
chr2	102971200	rs9807989	AC007248.7,AC007278.2,IL18R1,IL18RAP,AC007278.3
chr2	192117238	rs13030978	STAT4,AC092614.2,AC067945.4
chr6	117730819	rs2273601	DCBLD1,ROS1,FAM26E
chr8	11612698	rs804280	AF131215.9,AF131215.2,FAM66A,BLK,NEIL2,RP11-148O21.4,RP11-148O21.6,FDFT1,RP11-148O21.3,RP11-148O21.2
chr6	31917540	rs4151657	BAG6,XXbac-BPG248L24.12,HLA-C,HLA-B,PSORS1C3,HLA-DQB1,XXbac-BPG300A18.13,ATF6B,HLA-DQB1-AS1,CYP21A1P
chr9	4792339	rs423955	RCL1
chr11	116973929	rs12269901	SIK3,AP000936.4,PCSK7,RP11-109L13.5,RP11-109L13.1,AP006216.12,TAGLN
chr1	109817838	rs660240	SORT1,PSRC1,CELSR2
chr22	30751627	rs4820834	RNF215,RP1-130H16.16,GATSL3,MTMR3,CCDC157
chr4	88775243	rs1471403	SPP1
chr1	85797110	rs28489187	DDAH1
chr17	44949100	rs11079740	CDC27
chr17	48692082	rs117964204	SPATA20
chr19	41521638	rs7260329	CYP2A6
chr19	33364628	rs8101881	TDRD12,NUDT19,SLC7A9
chr6	118807847	rs25422	CEP85L
chr15	48900586	rs1876206	FBN1
chr10	100170383	rs6584202	HPS1,PYROXD2
chr17	59456589	rs9895661	TBX2
chr6	32223258	rs3130320	XXbac-BPG248L24.12,HCG23,HLA-C,PRRT1,HLA-DRB1,HLA-DRB6,WASF5P,RNF5,XXbac-BPG254F23.6,CYP21A1P
chr2	240900121	rs13424612	NDUFA10
chr10	25770025	rs72786268	ARHGAP21
chr6	29942083	rs3823355	HLA-K,HLA-J,HLA-H,HCG4P5,HCG4P8,HLA-G,TRIM31,TRIM31-AS1,HLA-F,HCG4P11,IFITM4P,ZFP57,MICD,HLA-V,TRIM40,MCCD1P2
chr19	11256176	rs4804146	SPC24
chr21	38007943	rs6517368	AP000696.2
chr17	44056767	rs1981997	RP11-293E1.1,CRHR1-IT1,FAM215B,LRRC37A4P,RP11-669E14.6,RP11-669E14.4,LRRC37A2,RP11-798G7.8,AC091132.1,RP11-798G7.5,RP11-707O23.5,KANSL1,LRRC37A17P,DND1P1,FMNL1,NSFP1,ARHGAP27,CTB-39G8.3,LRRC37A,KANSL1-AS1,PLEKHM1,RPS26P8,WNT3,MAPT-AS1,MAPT,SPPL2C,CRHR1,RP11-259G18.2,RP11-259G18.3,RP11-259G18.1
chr6	40536128	rs2494938	LRFN2,RP3-462C17.1
chr12	111904371	rs4766578	ALDH2
chr6	29923838	rs2571391	HLA-K,HLA-J,HLA-H,HCG4P5,TRIM31,HCG4P8,HLA-G,HLA-A,TRIM31-AS1,HLA-F,HCG4P11,IFITM4P,HLA-U,MICD,HLA-W,HLA-V,TRIM40
chr2	102955082	rs13408661	AC007278.3,IL18R1,IL1RL1
chr10	33294775	rs11009175	RP11-479G22.8
chr3	158514360	rs6802315	MFSD1,RP11-379F4.9,MLF1,RP11-379F4.4,GFM1
chr22	24996630	rs5751902	GGT1
chr7	96362344	rs1464807	SHFM1,RP11-682N22.1
chr6	167371110	rs2149085	AL133458.1,RNASET2
chr3	133475722	rs1799852	TF
chr4	106808107	rs17331332	NPNT,INTS12,GSTCD
chr10	112036975	rs11195062	MXI1,ADD3
chr12	20473758	rs7134375	PDE3A
chr16	11166688	rs11865121	RP11-876N24.4
chr7	141673345	rs713598	WEE2-AS1
chr22	31675185	rs4141404	RNF185,SFI1,LIMK2,PLA2G3,SELM
chr1	84254551	rs7552393	CTBS
chr9	136142203	rs514659	ABO
chr1	114948281	rs6537825	DENND2C
chr22	40452119	rs9623117	RP3-496C20.1
chr16	12016919	rs10852344	RP11-166B2.1,AC007216.1
chr1	161484210	rs368433	FCGR2B,HSPA7,FCGR2C
chr20	30725648	rs6142618	TM9SF4,TSPY26P
chr15	48914775	rs1036476	RP11-227D13.1
chr10	46013277	rs970548	FAM21C,MARCH8
chr11	61600342	rs174574	FADS1,FADS2,TMEM258
chr11	61604814	rs174577	FADS1,FADS2,TMEM258
chr11	61605499	rs174578	FADS1,FADS2,TMEM258
chr8	27466315	rs1532278	CLU
chr6	32707295	rs9276370	HLA-DRB6,HLA-DQB1,HLA-DOB,HLA-DQB2,XXbac-BPG254F23.7,XXbac-BPG254F23.6,HLA-DQA2
chr1	151839838	rs12566232	S100A10,THEM4,NBPF18P
chr14	107180574	rs2337406	IGHV1-69,IGHV2-70
chr6	109783941	rs1046943	AK9,RP11-425D10.10,MICAL1,FIG4,PPIL6,SMPD2
chr13	42139245	rs17594362	RGCC
chr11	125873102	rs7104745	RP11-680F20.6
chr5	110539392	rs1370967	WDR36
chr11	63963947	rs11607165	RP11-783K16.13,RP11-783K16.10,PLCB3,PRDX5,TEX40,FKBP2,TRPT1,PPP1R14B
chr12	28569714	rs10843164	CCDC91,RP11-967K21.1
chr2	27742603	rs780093	AC074117.10,SNX17,FNDC4,GCKR,KRTCAP3,NRBP1
chr10	91372533	rs11185790	IFIT3
chr12	975948	rs12309274	RAD52
chr15	79089111	rs3825807	RP11-160C18.2,ADAMTS7
chr12	120974510	rs614226	COQ5,RNF10,DYNLL1,POP5
chr1	178491879	rs12023718	LINC00083,TEX35
chr10	104719096	rs12413409	MIR1307,WBP1L,ARL3,MARCKSL1P1,CYP17A1-AS1
chr2	15782471	rs807624	DDX1
chr8	123408091	rs11781551	RP11-94A24.1
chr2	228584898	rs11691652	SLC19A3
chr8	38031345	rs16887244	RP11-90P5.2,DDHD2,LSM1,BAG4
chr6	105180785	rs4336470	HACE1
chr6	3837198	rs17318866	RP11-420L9.4
chr7	120747308	rs13223036	CPED1
chr20	33730387	rs6120849	MYH7B,RP4-614O4.12,FAM83C,EDEM2,MAP1LC3A,PROCR
chr3	156797648	rs10049088	RP11-6F2.5,TIPARP,LINC00886
chr1	224256348	rs10916248	DEGS1,RP11-504P24.8
chr17	48274291	rs2075555	SGCA
chr19	17762890	rs10416963	JUND
chr7	28174986	rs67250450	JAZF1-AS1
chr11	6962957	rs2857891	ZNF215
chr5	167226979	rs1549309	TENM2
chr4	86715312	rs7687906	RP13-514E23.2,ARHGAP24
chr15	58746830	rs3825776	ADAM10
chr15	65183801	rs1719271	PLEKHO2,ANKDD1A,PIF1
chr13	113753164	rs2181540	F10,F7
chr12	121460686	rs7957197	SPPL3,OASL,P2RX4
chr5	81939318	rs1032757	ATP6AP1L
chr1	153479998	rs4845552	RN7SL44P,S100A6,S100A3
chr17	618965	rs684232	VPS53,AC108004.3,FAM57A,GEMIN4
chr21	40465512	rs4817986	AF064858.8,ETS2,AF064858.11
chr13	113793849	rs3211770	F10,F7
chr6	32411646	rs7192	HLA-DRB9,PRRT1,HLA-DRB1,HLA-DRB6,HLA-DQB1,XXbac-BPG300A18.13,HLA-DQB1-AS1,XXbac-BPG254F23.6,HLA-DQA2
chr3	120017480	rs796825	RP11-174O3.3
chr13	21876096	rs9788333	LINC00539
chr10	88116479	rs7904985	GRID1
chr10	13650032	rs2478118	RP11-295P9.2,RP11-295P9.3
chr9	32433526	rs10970976	DDX58
chr12	124085502	rs786425	RP11-486O12.2,TMED2,TCTN2,EIF2B1,ATP6V0A2,DDX55
chr15	65153690	rs12595292	PLEKHO2,ANKDD1A
chr19	37684966	rs11673344	AC012309.5,ZNF527,ZNF568,WDR87,ZNF585A,ZNF781,ZNF585B,HKR1,ZNF793,LINC00665,ZNF260
chr12	121416988	rs2244608	SPPL3,MLEC
chr4	148400819	rs6842241	EDNRA
chr10	96707202	rs4086116	C10orf129
chr3	25922285	rs7644516	OXSM
chr19	52338641	rs62110082	AC006272.1
chr3	169300219	rs1344555	MECOM
chr1	44005280	rs2819332	HYI
chr10	71580120	rs17497526	COL13A1
chr17	2125605	rs1231206	SRR,SGSM2,AC090617.1
chr6	32657578	rs7774434	HLA-DRA,STK19P,HLA-DRB1,HLA-DRB6,HLA-DQB1,HLA-DQB1-AS1,XXbac-BPG254F23.6,HLA-DQA2
chr10	81121696	rs2145998	PPIF,ZCCHC24
chr7	129023597	rs7787531	SMKR1
chr7	28189411	rs1635852	JAZF1-AS1,JAZF1
chr22	22506569	rs11089937	IGLV4-60
chr20	60969451	rs2427308	CABLES2,RP11-157P1.5,LAMA5
chr1	95692310	rs1414896	TMEM56,RP11-57H12.5,RWDD3,RP11-57H12.3
chr19	39188112	rs11083475	RNU6-140P,CTD-2540F13.2,ACTN4,LGALS7B,CAPN12,LGALS7
chr15	74229195	rs893818	LOXL1,RP11-24D15.1
chr12	94683204	rs4761470	RP11-1105G2.4,RP11-1105G2.3,CCDC41
chr11	120040442	rs2444240	OAF
chr14	104046834	rs12887734	CKB,BAG5,APOPT1,RP11-73M18.8,MARK3,KLC1,XRCC3
chr6	32136547	rs1061808	RNF5,XXbac-BPG248L24.12,NOTCH4,CYP21A2,HLA-DRB1,AGER,XXbac-BPG254F23.6,HLA-DQB1,C4A,AGPAT1,HLA-DQB2,HLA-DQB1-AS1,HLA-DRB5,HLA-DQA1,HLA-DQA2
chr15	74229065	rs893817	LOXL1,RP11-24D15.1
chr2	227068080	rs2943634	IRS1
chr17	2145193	rs11078884	TSR1,RP1-59D14.5,SGSM2
chr2	227087284	rs2943636	IRS1
chr17	46757575	rs3096644	HOXB2
chr2	204721752	rs1024161	CTLA4
chr2	73746923	rs11884776	NAT8,TPRKB,ALMS1,ALMS1P
chr8	22088432	rs12541335	PIWIL2
chr14	55348118	rs3783637	GCH1
chr11	118549582	rs507080	TREH,AP002954.4,AP002954.6
chr10	35287650	rs17582416	CREM,RP11-297A16.2
chr9	99132044	rs10820447	HABP4,CDC14B
chr1	24519920	rs4649203	IFNLR1,RP11-10N16.2
chr10	90964614	rs11203032	CH25H
chr15	37660049	rs587847	RP11-720L8.1
chr1	204828041	rs12043259	NFASC
chr2	25158281	rs713587	DNAJC27,DNAJC27-AS1,POMC,RP11-443B20.1,ADCY3
chr11	86188152	rs1870323	PRSS23
chr1	165616588	rs6686643	MGST3,ALDH9A1
chr6	167406633	rs415890	AL133458.1,RNASET2
chr3	52721305	rs11177	GNL3,NEK4,RP5-966M1.6,GLYCTK-AS1,GLYCTK,ITIH4-AS1,WDR82,PBRM1,TMEM110,NT5DC2,MUSTN1
chr12	101687043	rs2290720	ARL1
chr12	122365583	rs7961894	DENR,WDR66
chr6	33534726	rs6910233	BAK1
chr1	220977333	rs6693017	HLX
chr7	75975586	rs7779014	AC004980.9,SRCRB4D,AC004980.8
chr6	33546837	rs210142	ITPR3,UQCC2,BAK1
chr3	124328494	rs333332	KALRN
chr1	169551682	rs6028	F5
chr1	21820990	rs10799701	PFN1P10,NBPF3,NBPF2P,ALPL
chr15	78911181	rs8040868	RP11-160C18.2,CHRNA5,RP11-650L12.2,CHRNA3
chr16	30492823	rs1064524	MYLPF
chr7	73010442	rs13247874	MLXIPL
chr1	184068508	rs971572	TSEN15
chr2	232378231	rs6750795	LINC00471
chr10	99637578	rs531676	CRTAC1
chr2	3392075	rs10865541	TRAPPC12-AS1,TRAPPC12
chr2	63131731	rs721048	WDPCP,MDH1
chr17	53230722	rs244293	HLF
chr9	95887320	rs2275848	NINJ1
chr14	75626042	rs910316	RP11-950C14.3,ACYP1,RPS6KL1,RP11-950C14.7,EIF2B2,MLH3,ZC2HC1C,NEK9,DLST,TMED10
chr12	10521389	rs10743889	KLRC2,RP11-277P12.20,RP11-277P12.10
chr4	858332	rs11248051	DGKQ,GAK
chr3	53062661	rs9847710	GNL3,RP5-966M1.6,MUSTN1,SFMBT1,SERBP1P3,ITIH4-AS1,PBRM1,TMEM110
chr17	1618363	rs11078597	WDR81,SERPINF2
chr6	161010118	rs10455872	SLC22A3
chr17	38599172	rs584438	CTD-2267D19.2
chr14	54410919	rs4444235	BMP4
chr6	32520907	rs3828840	HCG23,HLA-DRB1,HLA-DRB5,XXbac-BPG254F23.6,HLA-DQB1,XXbac-BPG300A18.13,HLA-DQB2,HLA-DQB1-AS1,HLA-DQA1,HLA-DQA2
chr8	89760311	rs7004633	MMP16
chr15	68043057	rs8028313	RP11-34F13.3,MAP2K5,SKOR1
chr6	32658079	rs7775228	HLA-DRB6,HLA-DQB1,HLA-DQB2,HLA-DPA1,HLA-DQB1-AS1,HLA-DQA2
chr3	99956556	rs12486865	TBC1D23,LNP1
chr7	143741580	rs11976180	CTAGE8,OR2A9P,ARHGEF35,OR2A14,OR2A13P,OR2A5,RP4-545C24.1
chr1	241878547	rs12569163	OPN3
chr2	73818936	rs13391552	NAT8,TPRKB,ALMS1,ALMS1P
chr10	71099913	rs7072268	HK1
chr5	96244549	rs2549794	LNPEP,ERAP2,ERAP1,AC008865.1
chr4	87958395	rs340630	AFF1
chr7	120903815	rs4609139	CPED1
chr6	29899677	rs2524005	ZNRD1-AS1,HLA-J,HLA-H,HCG4P5,HLA-A,HCG4P8,TRIM31,HLA-G,HLA-F,HLA-F-AS1,IFITM4P,ZFP57,MICF,HLA-K,HLA-T,HLA-V,HLA-U,ZDHHC20P1
chr17	7118322	rs507506	ACADVL,DLG4,CTDNEP1,DVL2,ELP5,CLDN7
chr8	61194170	rs10957125	CA8
chr15	79029723	rs2219939	ADAMTS7,RP11-335K5.2,CHRNB4,RP11-114H24.5,RP11-160C18.2,AC027228.1,RP11-160C18.4
chr11	23044592	rs10833905	SVIP,RP11-266A24.1
chr2	21241505	rs12713956	APOB
chr7	100214015	rs7786877	ZAN,EPO,MOSPD3,TFR2
chr8	92360396	rs921231	RP11-662G23.1
chr12	45774908	rs17095830	ANO6
chr14	70365924	rs11627546	SMOC1
chr19	57678194	rs11672517	CTC-360J11.4,DUXA
chr3	67373977	rs977102	SUCLG2
chr8	143312933	rs4129585	BAI1
chr9	139111870	rs7849585	QSOX2
chr6	29934163	rs6935053	HLA-K,HLA-J,HLA-H,HCG4P5,HCG4P8,HLA-G,TRIM31,TRIM31-AS1,HLA-F,HCG4P11,IFITM4P,MICD,HLA-V,TRIM40
chr8	90656988	rs160441	RP11-37B2.1
chr12	65534624	rs6581612	LEMD3
chr9	136141870	rs2519093	SURF1,ABO
chr4	9790712	rs1850744	FAM86KP,ENPP7P11
chr3	41877414	rs3774372	RPL36P20,ULK4
chr6	11076026	rs1321535	SYCP2L
chr17	4824625	rs12602901	SPAG7,ENO3,GP1BA,KIF1C
chr3	41996136	rs2272007	RPL36P20,ULK4
chr2	233513175	rs2140773	EFHD1
chr8	10462806	rs4841398	RP11-148O21.6,RP11-148O21.3
chr1	234662890	rs271738	RP5-855F14.1
chr12	58133256	rs12368653	OS9,RP11-571M6.7,XRCC6BP1,TSFM,METTL1,RP11-620J15.2,METTL21B,SLC26A10,CYP27B1
chr2	65758525	rs3845817	AC007389.3,AC007389.1
chr14	80587141	rs10220309	DIO2
chr11	94312323	rs2212361	MRE11A,RP11-685N10.1
chr11	133822569	rs75059851	IGSF9B
chr13	36771017	rs7327064	SPG20OS
chr22	24999104	rs2073398	GGT1
chr14	35682172	rs12586317	PSMA6
chr16	19933600	rs12444979	AC002550.5,KNOP1,GPRC5B
chr9	33153527	rs10813957	B4GALT1
chr3	48487338	rs9876781	FBXW12,RP11-24C3.2,TMA7,ATRIP,CDC25A,NME6,SHISA5,MRPS18AP1,MIR711,ZNF589,AMT
chr21	44448718	rs2839627	U2AF1,CBS,PKNOX1
chr8	41519462	rs515071	ANK1,RP11-930P14.1
chr1	120209755	rs1163251	PHGDH
chr8	75294975	rs4471028	GDAP1
chr6	32730086	rs2051549	HLA-DRB6,HLA-DQB1,HLA-DOB,HLA-DQB2,XXbac-BPG254F23.7,XXbac-BPG254F23.6,HLA-DQA2
chr7	50470604	rs4132601	FIGNL1
chr11	66826160	rs7112925	ACTN3,ANKRD13D,CTD-3074O7.2
chr9	139860264	rs11145951	RP11-229P13.19,PTGDS,C9orf141,FUT7,LCN12
chr19	46974003	rs7248888	PNMAL1
chr2	113832333	rs6743376	IL36A,IL36RN,IL36B
chr11	94132139	rs3758785	MRE11A
chr7	75953297	rs758944	AC004980.9,SRCRB4D,UPK3B,AC004980.8
chr5	131741696	rs2405522	AC034220.3,SLC22A5
chr10	59913151	rs1819658	RP11-123G9.1,IPMK,CISD1
chr6	32363816	rs2076530	HLA-DRA,HLA-DRB6,XXbac-BPG300A18.13,HLA-DQB1-AS1,XXbac-BPG254F23.6,HLA-DQA2
chr5	43116830	rs1532331	AC025171.1
chr22	24170996	rs2186369	C22orf43,KB-208E9.1,KB-1572G7.3
chr6	50836279	rs734597	TFAP2B
chr19	8271721	rs7258249	CERS4
chr1	16393357	rs9442235	CLCNKA,FAM131C
chr6	31139452	rs879882	TCF19,HCG27,PSORS1C2,CCHCR1,XXbac-BPG248L24.12
chr15	49039797	rs784411	CEP152
chr3	45809329	rs4327428	LIMD1-AS1,LIMD1
chr20	62362563	rs6062509	SLC2A4RG,STMN3
chr20	62348907	rs6062504	STMN3
chr1	155868625	rs2282301	GBAP1,PKLR,GBA,HCN3,ARHGEF2,RIT1,YY1AP1,RP11-29H23.5,MSTO2P,ADAM15
chr16	539140	rs2038227	NME4,DECR2,MRPL28
chr11	118743772	rs6421571	AP002954.6,TREH
chr11	229977	rs7104764	SIRT3,NLRP6,RIC8A,BET1L,PSMD13
chr22	24582041	rs8141797	SUSD2,CABIN1
chr17	33944055	rs16971217	AP2B1
chr16	1837406	rs2235649	MEIOB,HAGH,IGFALS,NUBP2,TELO2,EME2
chr4	55011769	rs1364989	GSX2
chr3	169528449	rs10936601	RP11-362K14.6,RP11-362K14.5,LRRIQ4,LRRC34,MYNN
chr13	94408506	rs7995215	GPC6
chr12	81544536	rs10492002	RP11-543H12.1,ACSS3
chr6	31870326	rs558702	LY6G6C,PSORS1C2,XXbac-BPG248L24.13,HLA-DRB6,HLA-C,CYP21A2,APOM,STK19P,TNXA,NOTCH4,PSORS1C1,C4A,C4B,HLA-DQB2,CCHCR1,RNF5,MICB,CYP21A1P
chr3	119219934	rs2293370	POGLUT1
chr8	119977792	rs2062375	COLEC10
chr21	44486964	rs234709	CBS
chr8	72447418	rs13263568	EYA1
chr15	78806023	rs8034191	RP11-160C18.2,CHRNA5,PSMA4,RP11-650L12.2,CHRNA3
chr6	32697785	rs2859113	C4B,HLA-DRB6,HLA-DQB1,HLA-DOB,HLA-DQB2,XXbac-BPG254F23.7,XXbac-BPG254F23.6,HLA-DQA2
chr14	96010589	rs7120	GLRX5
chr4	1291113	rs13108904	MAEA,UVSSA,AC078852.1,CRIPAK,CTBP1,CTBP1-AS2
chr6	116610201	rs60678552	RP3-486I3.7
chr6	19803768	rs6907340	RP4-625H18.2
chr17	53056471	rs6504950	CTC-462L7.1,COX11,STXBP4,TOM1L1
chr3	99167107	rs2670321	AC055723.1,COL8A1
chr15	40360741	rs7181230	EIF2AK4
chr7	141672604	rs10246939	WEE2-AS1
chr22	22131125	rs2283792	LL22NC03-86G7.1,TOP3BP1,TOP3B
chr15	24741291	rs35600665	PWRN1,PWRN3
chr17	74283669	rs164009	PRPSAP1,UBALD2
chr11	68192346	rs599083	CTD-2007L18.5,GAL,IGHMBP2
chr19	55383051	rs11672983	FCAR,CTB-61M7.2
chr6	30537606	rs3132613	HLA-K,ZFP57,ABCF1,HCG20
chr1	161981025	rs6669543	UHMK1
chr14	74551970	rs2239557	RP5-1021I20.1,COQ6,LIN52,AC005484.5,CCDC176
chr1	150727539	rs2230061	CTSK,CERS2,ARNT,ANXA9,GOLPH3L,HORMAD1,RP11-316M1.12,RP11-54A4.2,CTSS,SETDB1
chr6	31380529	rs2256183	XXbac-BPG248L24.13,XXbac-BPG248L24.12,XXbac-BPG248L24.10,HLA-C,HLA-B,PSORS1C2,Y_RNA,XXbac-BPG299F13.17,PSORS1C1,WASF5P,MICA,XXbac-BPG181B23.7
chr19	45242107	rs2927438	CTB-171A8.1
chr7	2017445	rs6461049	FTSJ2
chr14	58559241	rs4901847	RP11-999E24.3,C14orf37
chr4	5758869	rs735172	CRMP1,EVC
chr2	152957411	rs3820706	STAM2
chr6	111554822	rs6901004	RP11-428F8.2
chr1	172862234	rs9286879	RP1-15D23.2
chr1	205764640	rs823156	RAB7L1,PM20D1
chr12	21074122	rs2117032	SLCO1B3
chr17	3786907	rs758642	CAMKK1
chr6	33478496	rs9296092	IP6K3
chr2	233426526	rs1656402	EIF4E2,AC073254.1
chr12	39253108	rs11169838	RP11-396F22.1
chr1	238669776	rs6692700	RP11-371I1.2
chr20	33849179	rs1555322	EPB41L1,FAM83C,RP4-614O4.11,EIF6,MMP24-AS1
chr10	65162153	rs7896783	NRBF2,MRPL35P2
chr20	5840539	rs4815868	CHGB
chr10	5886734	rs2380205	ANKRD16,RP11-318E3.4
chr8	39548378	rs1349547	ADAM18
chr1	112192122	rs494453	RP4-773A18.4
chr10	38258842	rs2749592	x rs1373221
chr9	139252148	rs11787792	DNLZ,INPP5E,SDCCAG3,CARD9,SEC16A,GPSM1
chr11	134626887	rs11223996	RP11-469N6.1
chr14	88472595	rs8005161	GALC
chr4	89226422	rs1440581	RP11-10L7.1
chr6	31097301	rs3130559	HCG27,PSORS1C2,CCHCR1,XXbac-BPG248L24.10,HLA-C,PSORS1C3,HCG22,PSORS1C1,XXbac-BPG299F13.17,POU5F1,TCF19
chr22	32025913	rs761746	SFI1
chr10	65027610	rs10761731	NRBF2,MRPL35P2
chr2	155226677	rs707040	GALNT13
chr4	111381638	rs6825911	ENPEP,RP11-380D23.1
chr6	45244415	rs10948222	SUPT3H
chr7	25901639	rs12700667	AC003090.1
chr2	161171454	rs7593730	ITGB6
chr16	20449616	rs11647589	THUMPD1,PDILT,ACSM3,ACSM5,ACSM1,CTD-2194A8.2
chr16	11228712	rs62026376	HNRNPCP4,CLEC16A
chr5	110408002	rs1898671	CTC-551A13.1,TSLP
chr16	89667337	rs154659	VPS9D1
chr1	170569317	rs3903239	RP1-79C4.4
chr20	25240189	rs2281558	ENTPD6,PYGB,FAM182A,NINL,ABHD12
chr6	31622606	rs805297	BAG6,XXbac-BPG248L24.12,HLA-C,HLA-B,PRRC2A,LY6G5C,XXbac-BPG300A18.13,SLC44A4,ATF6B
chr6	25895575	rs6910741	HFE,SLC17A1
chr10	11720308	rs7920721	RP11-138I18.2
chr4	9915741	rs11722228	SLC2A9
chr20	23612737	rs911119	CST3,RP11-218C14.8
chr2	165539661	rs6717858	SLC38A11
chr15	76546933	rs1914816	ETFA,RP11-797A18.4
chr22	50902390	rs5771040	RABL2B
chr1	150940625	rs267738	CTSK,HORMAD1,ARNT,ANXA9,RP11-316M1.12,CTSS
chr1	150951477	rs267734	CTSK,HORMAD1,ARNT,ANXA9,RP11-316M1.12,CTSS
chr3	125906179	rs10934753	ALDH1L1
chr1	150958836	rs267733	ANXA9,RP11-316M1.12
chr5	137194762	rs7722600	RP11-381K20.5
chr4	7853160	rs4619890	AFAP1-AS1,AFAP1
chr10	96734676	rs1934963	C10orf129
chr17	38122680	rs7212938	PGAP3,ORMDL3,GSDMA,GSDMB,MED24,ZPBP2
chr10	64655913	rs10995356	RP11-436D10.3
chr3	11400249	rs2606736	ATG7
chr17	16933404	rs11867934	FLCN
chr5	131723288	rs2073643	PDLIM4,SLC22A4,AC034220.3,P4HA2,SLC22A5,AC063976.7,P4HA2-AS1
chr6	31322367	rs3819299	XXbac-BPG181B23.7
chr3	135926622	rs645040	PCCB
chr14	21725654	rs17197037	RPGRIP1
chr9	130504070	rs514024	FPGS
chr8	49884817	rs17641971	C8orf22
chr8	30262786	rs2979481	RBPMS-AS1
chr22	19984277	rs1034566	ARVCF
chr15	51040798	rs8035452	RP11-507J18.1
chr6	32741868	rs2621416	TAP2,HLA-DRB6,HLA-DOB
chr9	136155444	rs633862	ABO
chr2	99876244	rs2200578	REV1,TSGA10,LYG1,MITD1
chr3	141078188	rs9857275	ZBTB38
chr16	89755903	rs258322	DBNDD1,SPATA33,GAS8,FANCA,C16orf3,CHMP1A,URAHP
chr8	57100149	rs7833986	RPS20
chr6	33465482	rs9394152	BAK1
chr5	150746034	rs10463316	SLC36A1,CTB-23I7.1,SLC36A2
chr14	24033070	rs2281680	JPH4
chr14	32353250	rs2039485	NUBPL
chr6	33618162	rs9394159	ITPR3
chr11	116662579	rs651821	RP11-109L13.1
chr4	15964863	rs4698433	FGFBP2
chr6	35402785	rs4713858	TEAD3,TCP11
chr11	92651002	rs7950811	RP11-676F20.2
chr2	27743154	rs780092	FNDC4,GCKR
chr22	39972162	rs3788556	MGAT3,RP5-1104E15.6
chr6	30736151	rs12526186	HLA-K,XXbac-BPG252P9.10,LINC00243,HCG20,IER3
chr2	201160699	rs295140	SPATS2L,RNU6-312P
chr7	99940307	rs13228694	AP4M1
chr3	128658492	rs2933343	RP11-723O4.2,ACAD9,RP11-723O4.9
chr7	92256905	rs2040494	CDK6
chr19	52607765	rs10411428	ZNF432
chr6	31919917	rs522162	SKIV2L,PRRT1,NELFE
chr5	177019262	rs57960711	TMED9
chr7	99207876	rs7792939	TAF6
chr11	27563382	rs988712	BDNF-AS,BDNF
chr16	20400839	rs11864909	PDILT
chr9	114798037	rs10125054	RP11-4O1.2
chr6	32190028	rs3132946	XXbac-BPG248L24.12,HLA-C,CYP21A2,HLA-DRB1,HLA-DRB6,HLA-DRB5,NOTCH4,HLA-DQB1,XXbac-BPG300A18.13,HLA-DQB2,PRRT1,HLA-DQB1-AS1,HLA-DQA1,XXbac-BPG254F23.6,HLA-DQA2
chr4	38784724	rs10004195	FAM114A1,TLR1,TLR6
chr9	117558703	rs6478108	TNFSF15
chr9	117568766	rs6478109	TNFSF15
chr4	77418681	rs13106227	CCDC158
chr11	61557803	rs102275	FADS1,FADS2,TMEM258
chr1	154814268	rs6666258	KCNN3
chr1	201952574	rs4950806	RNPEP,TIMM17A,RP11-465N4.4,RP11-465N4.5,ELF3
chr5	137599334	rs11242417	REEP2
chr11	100593538	rs633185	TMEM133,ARHGAP42
chr1	176684432	rs4507975	PAPPA2
chr22	32024980	rs11703808	SFI1
chr8	101330209	rs1371867	RNF19A,SPAG1
chr1	76106675	rs211718	MSH4,ACADM
chr11	1909006	rs3817198	TNNT3
chr12	49218171	rs2070615	CACNB3,RP11-386G11.10
chr19	50000009	rs2280401	ALDH16A1,FCGRT
chr17	36922196	rs1043515	PCGF2,PSMB3,PIP4K2B
chr15	63423739	rs1472631	APH1B,RPS27L,LACTB
chr11	11983885	rs1472189	USP47
chr22	25002081	rs2330809	GGT1
chr11	116684028	rs7396835	PCSK7,SIDT2,RP11-109L13.1,AP006216.5,TAGLN,PAFAH1B2
chr7	93549596	rs180242	GNG11
chr11	116829653	rs7120173	RP11-109L13.1,TAGLN
chr11	203788	rs2280543	BET1L
chr11	589564	rs4963128	TMEM80,HRAS,PHRF1,EPS8L2,RNH1
chr11	1941946	rs909116	TNNT3
chr7	1039003	rs10256972	GPR146,AC091729.9,GPER1,COX19,CYP2W1,RP11-449P15.2,RP11-449P15.1,ZFAND2A
chr9	21035307	rs7867456	PTPLAD2
chr20	62309839	rs6010620	STMN3
chr9	109599046	rs7027110	ZNF462
chr2	87044316	rs6547705	CD8B,AC125232.1
chr1	231816842	rs12042938	DISC1
chr3	133399702	rs2718812	TF,TFP1
chr16	11081249	rs6498142	DEXI,RP11-876N24.4
chr10	94924324	rs10882165	XRCC6P1
chr7	127246903	rs10229583	SND1
chr2	234068476	rs35349669	INPP5D
chr14	88826682	rs17124581	SPATA7
chr16	11693536	rs735951	LITAF
chr4	159629151	rs4690909	PPID,ETFDH,U3
chr11	116586283	rs7350481	RP11-109L13.1
chr11	61560081	rs174538	FADS1,FADS2,TMEM258
chr11	61551356	rs174535	FADS1,FADS2,TMEM258
chr21	40291740	rs2836754	AP001044.2
chr11	61552680	rs174537	FADS1,FADS2,TMEM258
chr11	61551927	rs174536	FADS1,FADS2,TMEM258
chr2	75926565	rs2298948	MRPL19
chr10	70000881	rs1900004	ATOH7,PBLD,RP11-153K11.3
chr22	50435480	rs5771069	PIM3
chr17	7557834	rs1642764	SHBG,TNFSF12,ATP1B2,CHRNB1
chr3	119288414	rs59374417	CD80
chr4	107000462	rs11097912	NPNT,TBCK,AIMP1
chr2	61124850	rs34695944	PUS10
chr3	185530290	rs6769511	IGF2BP2
chr3	127895226	rs2687729	EEFSEC,RUVBL1
chr2	73743982	rs9309473	NAT8,TPRKB,ALMS1,ALMS1P
chr1	242366282	rs2653165	PLD5,RP11-561I11.4
chr6	31106268	rs3130573	CCHCR1,XXbac-BPG248L24.12,HCG22,XXbac-BPG299F13.17,C4A,TCF19,XXbac-BPG181B23.7
chr18	59266371	rs2032366	RP11-879F14.3,RP11-879F14.2
chr3	108851791	rs4441659	MORC1
chr12	56815281	rs2291738	RBMS2
chr22	39542292	rs877529	APOBEC3G,COX5BP7
chr22	19154522	rs807669	CLTCL1,SLC25A1,UFD1L
chr13	77516576	rs589636	IRG1
chr1	169446183	rs1983546	CCDC181,RP1-206D15.3
chr17	35850553	rs712039	TADA2A,SYNRG
chr8	8890098	rs1045529	RP11-10A14.5,RP11-62H7.2,SGK223,MFHAS1,ERI1,ALG1L13P,FAM85B,FAM86B3P,CTA-398F10.2
chr16	57303194	rs11640439	FAM192A
chr15	75044238	rs2472304	ULK3,SCAMP5,CSK,MPI
chr1	76161889	rs4949874	MSH4,ACADM
chr11	77154639	rs527589	AAMDC,RP11-91P24.7,RP11-91P24.6,CLNS1A,PAK1
chr1	200877562	rs7554511	RP11-168O16.2,C1orf106,MROH3P
chr6	32392981	rs3135350	TAP2,SNORD48,CYP21A2,HLA-DRB1,HLA-DRB6,HLA-DRB5,XXbac-BPG254F23.6,HLA-DQB1,XXbac-BPG300A18.13,HLA-DOB,HLA-DQB2,PRRT1,HLA-DQB1-AS1,HLA-DQA1,HLA-DQA2
chr4	104137790	rs4699052	CISD2,LRRC37A15P,BDH2,MANBA
chr2	97413488	rs2314398	LMAN2L
[truncated: 3,224 more rows]
